# Supplementary material for: 2,2-Dibromo-1-(4-hydr­oxy-3-methoxy­phen­yl)ethanone
Source: Acta Crystallogr Sect E Struct Rep Online. 2009 Jun 6;65(Pt 7):o1489. doi: 10.1107/S1600536809020650 (PMC2969289; doi:10.1107/S1600536809020650)
Supplement: Supplementary file 1 [file e-65-o1489-sup1.cif]

##############################################################################
###                                                                        ###
###        Electronic paper (Acta Crystallographica Section E)             ###
###                                                                        ###
##############################################################################
#                                                                            #
# This CIF contains the data in a paper accepted for publication in Acta     #
# Crystallographica Section E. It conforms to the requirements of Notes      #
# for Authors for Section E, and has been peer reviewed under the auspices   #
# of the IUCr Commission on Journals.                                        #
#                                                                            #
# Full details of the Crystallographic Information File format               #
# are given in the paper "The Crystallographic Information File (CIF):       #
# a New Standard Archive File for Crystallography" by S. R. Hall, F. H.      #
# Allen and I. D. Brown [Acta Cryst. (1991), A47, 655-685].                  #
#                                                                            #
# The current version of the core CIF dictionary is obtainable from          #
# ftp://ftp.iucr.org/pub/cif_core.dic. The current version number is 2.4.    #
#                                                                            #
# Software is freely available for graphical display of the structure(s) in  #
# this CIF.  For information consult the CIF home page http://www.iucr.org/  #
# cif/home.html                                                              #
#                                                                            #
# This file may be used for bona fide research purposes within the           #
# scientific community so long as proper attribution is given to the journal # 
# article from which it was obtained.                                        #
#                                                                            #
##############################################################################
                                             
data_qj0709
_audit_creation_method     'SHELXL-97'
_journal_date_recd_electronic     2009-05-24
_journal_date_accepted     2009-05-31
_journal_name_full     'Acta Crystallographica, Section E'
_journal_year     2009
_journal_volume     65
_journal_issue      7
_journal_page_first     o1489
_journal_page_last     o1489
_journal_paper_category     QO
_journal_coeditor_code     TK2463
_publ_contact_author_name     'Yong-Hong Zhou'
_publ_contact_author_address
;
National Engineering Lab. for Biomass Chemical Utilization
Institute of Chemical Industry of Forest Products,
Nanjing 210042,
People's Republic of China
;
_publ_contact_author_email     yhzhou1966@yahoo.com.cn
_publ_contact_author_fax     '86-25-85413445'
_publ_contact_author_phone     '86-25-85482777'
_publ_section_title
;
2,2-Dibromo-1-(4-hydroxy-3-methoxyphenyl)ethanone
;
_publ_section_title_footnote     .
loop_
    _publ_author_name
    _publ_author_footnote
    _publ_author_address
    'Xiao-Hui Yang' .
;
National Engineering Laboratory for Biomass Chemical Utilization; Key and Open
Laboratory of Forest Chemical Engineering SFA
Institute of Chemical Industry of Forest Products CAF,
Nanjing 210042,
People's Republic of China
;
    'Yong-Hong Zhou' .
;
National Engineering Laboratory for Biomass Chemical Utilization; Key and Open
Laboratory of Forest Chemical Engineering SFA
Institute of Chemical Industry of Forest Products CAF,
Nanjing 210042,
People's Republic of China
;
    'Xing Song' .
;
National Engineering Laboratory for Biomass Chemical Utilization; Key and Open
Laboratory of Forest Chemical Engineering SFA
Institute of Chemical Industry of Forest Products CAF,
Nanjing 210042,
People's Republic of China
;
data_I
_audit_creation_method     SHELXL-97
_chemical_name_systematic
;
;
_chemical_name_common     ?
_chemical_formula_moiety     'C9 H8 Br2 O3'
_chemical_formula_sum     'C9 H8 Br2 O3'
_chemical_formula_iupac     'C9 H8 Br2 O3'
_chemical_formula_weight     323.97
_chemical_melting_point     ?
_symmetry_cell_setting     monoclinic
_symmetry_space_group_name_H-M     'P 21/n'
_symmetry_space_group_name_Hall     '-P 2yn '
loop_
    _symmetry_equiv_pos_as_xyz
    'x, y, z'
    '-x+1/2, y+1/2, -z+1/2'
    '-x, -y, -z'
    'x-1/2, -y-1/2, z-1/2'
_cell_length_a     7.0370(14)
_cell_length_b     10.805(2)
_cell_length_c     13.871(3)
_cell_angle_alpha     90
_cell_angle_beta     98.80(3)
_cell_angle_gamma     90
_cell_volume     1042.3(4)
_cell_formula_units_Z     4
_cell_measurement_reflns_used     25
_cell_measurement_theta_min     10
_cell_measurement_theta_max     13
_cell_measurement_temperature     295(2)
_exptl_crystal_description     needle
_exptl_crystal_colour     colourless
_exptl_crystal_size_max     0.10
_exptl_crystal_size_mid     0.05
_exptl_crystal_size_min     0.05
_exptl_crystal_density_diffrn     2.065
_exptl_crystal_density_meas     ?
_exptl_crystal_density_method     'not measured'
_exptl_crystal_F_000     624
_exptl_absorpt_coefficient_mu     7.755
_exptl_absorpt_correction_type     psi-scan
_exptl_absorpt_process_details
;
(North <i>et al.</i>,  1968)
;
_exptl_absorpt_correction_T_min     0.511
_exptl_absorpt_correction_T_max     0.698
_exptl_special_details
;
;
_diffrn_ambient_temperature     295(2)
_diffrn_radiation_type     MoK\a
_diffrn_radiation_wavelength     0.71073
_diffrn_radiation_source     'fine-focus sealed tube'
_diffrn_radiation_monochromator     graphite
_diffrn_measurement_device_type     'Enraf--Nonius CAD-4'
_diffrn_measurement_method     \w/2\q
_diffrn_detector_area_resol_mean     ?
_diffrn_reflns_number     2060
_diffrn_reflns_av_R_equivalents     0.041
_diffrn_reflns_av_sigmaI/netI     0.102
_diffrn_reflns_theta_min     2.4
_diffrn_reflns_theta_max     25.3
_diffrn_reflns_theta_full     25.3
_diffrn_measured_fraction_theta_max     0.999
_diffrn_measured_fraction_theta_full     0.999
_diffrn_reflns_limit_h_min     0
_diffrn_reflns_limit_h_max     8
_diffrn_reflns_limit_k_min     0
_diffrn_reflns_limit_k_max     12
_diffrn_reflns_limit_l_min     -16
_diffrn_reflns_limit_l_max     16
_diffrn_standards_number     3
_diffrn_standards_interval_count     200
_diffrn_standards_interval_time     120
_diffrn_standards_decay_%     1
_refine_special_details
;
Refinement of <i>F</i>^2^ against ALL reflections. The weighted <i>R</i>-factor
<i>wR</i> and goodness of fit <i>S</i> are based on <i>F</i>^2^, conventional
<i>R</i>-factors <i>R</i> are based on <i>F</i>, with <i>F</i> set to zero for
negative <i>F</i>^2^. The threshold expression of <i>F</i>^2^ >
\s(<i>F</i>^2^) is used only for calculating <i>R</i>-factors(gt) <i>etc</i>.
and is not relevant to the choice of reflections for refinement.
<i>R</i>-factors based on <i>F</i>^2^ are statistically about twice as large
as those based on <i>F</i>, and <i>R</i>- factors based on ALL data will be
even larger.
;
_reflns_number_total     1900
_reflns_number_gt     894
_reflns_threshold_expression     'I>2\s(I)'
_refine_ls_structure_factor_coef     Fsqd
_refine_ls_matrix_type     full
_refine_ls_R_factor_all     0.151
_refine_ls_R_factor_gt     0.067
_refine_ls_wR_factor_gt     0.128
_refine_ls_wR_factor_ref     0.159
_refine_ls_goodness_of_fit_ref     0.96
_refine_ls_restrained_S_all     0.95
_refine_ls_number_reflns     1900
_refine_ls_number_parameters     127
_refine_ls_number_restraints     61
_refine_ls_hydrogen_treatment     constr
_refine_ls_weighting_scheme     calc
_refine_ls_weighting_details
                 'calc w=1/[\s^2^(Fo^2^)+(0.0723P)^2^] where P=(Fo^2^+2Fc^2^)/3'
_atom_sites_solution_hydrogens     geom
_atom_sites_solution_primary     direct
_atom_sites_solution_secondary     difmap
_refine_ls_shift/su_max     ?
_refine_ls_shift/su_max_lt     0.001
_refine_ls_shift/su_mean     0.001
_refine_diff_density_max     0.56
_refine_diff_density_min     -0.65
_refine_ls_extinction_method     none
_refine_ls_extinction_coef     ?
loop_
    _atom_type_symbol
    _atom_type_description
    _atom_type_scat_dispersion_real
    _atom_type_scat_dispersion_imag
    _atom_type_scat_source
    'C' 'C' 0.0033 0.0016
                         'International Tables Vol C Tables 4.2.6.8 and 6.1.1.4'
    'H' 'H' 0.0000 0.0000
                         'International Tables Vol C Tables 4.2.6.8 and 6.1.1.4'
    'O' 'O' 0.0106 0.0060
                         'International Tables Vol C Tables 4.2.6.8 and 6.1.1.4'
    'Br' 'Br' -0.2901 2.4595
                         'International Tables Vol C Tables 4.2.6.8 and 6.1.1.4'
_computing_data_collection     'CAD-4 EXPRESS (Enraf--Nonius, 1994)'
_computing_cell_refinement     'CAD-4 EXPRESS (Enraf--Nonius, 1994)'
_computing_data_reduction     'XCAD4 (Harms & Wocadlo, 1995)'
_computing_structure_solution     'SHELXS-97 (Sheldrick, 2008)'
_computing_structure_refinement     'SHELXL-97 (Sheldrick, 2008)'
_computing_molecular_graphics     'SHELXTL (Sheldrick, 2008)'
_computing_publication_material     'SHELXTL (Sheldrick, 2008)'
loop_
    _atom_site_type_symbol
    _atom_site_label
    _atom_site_fract_x
    _atom_site_fract_y
    _atom_site_fract_z
    _atom_site_U_iso_or_equiv
    _atom_site_adp_type
    _atom_site_calc_flag
    _atom_site_refinement_flags
    _atom_site_occupancy
    _atom_site_disorder_assembly
    _atom_site_disorder_group
    Br Br1 0.08467(19) 0.97920(12) 0.38634(8) 0.0775(5) Uani d . 1 . .
    Br Br2 0.51183(19) 0.91674(13) 0.35768(10) 0.0890(5) Uani d . 1 . .
    O O1 0.1990(9) 1.1174(7) -0.1321(4) 0.0521(17) Uani d . 1 . .
    O O2 0.2770(9) 0.8866(7) -0.1677(4) 0.062(2) Uani d . 1 . .
    H H2A 0.2526 0.9407 -0.2123 0.074 Uiso d R 1 . .
    O O3 0.2364(10) 1.1382(6) 0.2363(4) 0.0578(19) Uani d . 1 . .
    C C1 0.1731(15) 1.2472(10) -0.1180(7) 0.065(3) Uani d . 1 . .
    H H1A 0.1408 1.2869 -0.1802 0.097 Uiso calc R 1 . .
    H H1B 0.2900 1.2820 -0.0840 0.097 Uiso calc R 1 . .
    H H1C 0.0712 1.2596 -0.0802 0.097 Uiso calc R 1 . .
    C C2 0.2291(13) 1.0450(8) -0.0514(6) 0.041(2) Uani d U 1 . .
    C C3 0.2247(12) 1.0754(8) 0.0407(5) 0.036(2) Uani d U 1 . .
    H H3A 0.2002 1.1572 0.0554 0.043 Uiso calc R 1 . .
    C C4 0.2555(12) 0.9894(8) 0.1168(5) 0.0303(19) Uani d U 1 . .
    C C5 0.2965(12) 0.8669(8) 0.0924(5) 0.037(2) Uani d U 1 . .
    H H5A 0.3198 0.8071 0.1410 0.045 Uiso calc R 1 . .
    C C6 0.3021(13) 0.8348(9) -0.0047(6) 0.043(2) Uani d U 1 . .
    H H6A 0.3279 0.7536 -0.0208 0.052 Uiso calc R 1 . .
    C C7 0.2714(13) 0.9187(9) -0.0728(6) 0.044(2) Uani d U 1 . .
    C C8 0.2469(13) 1.0318(9) 0.2175(6) 0.039(2) Uani d U 1 . .
    C C9 0.2485(13) 0.9338(9) 0.2920(6) 0.048(2) Uani d U 1 . .
    H H9A 0.2046 0.8555 0.2606 0.057 Uiso calc R 1 . .
loop_
    _atom_site_aniso_label
    _atom_site_aniso_U_11
    _atom_site_aniso_U_22
    _atom_site_aniso_U_33
    _atom_site_aniso_U_12
    _atom_site_aniso_U_13
    _atom_site_aniso_U_23
    Br1 0.0952(10) 0.0694(9) 0.0809(7) 0.0149(8) 0.0546(7) 0.0129(7)
    Br2 0.0631(8) 0.0828(11) 0.1166(10) 0.0081(8) -0.0004(7) 0.0338(8)
    O1 0.051(4) 0.059(5) 0.046(3) -0.001(4) 0.008(3) 0.009(3)
    O2 0.065(5) 0.072(5) 0.055(4) 0.001(4) 0.030(3) -0.003(4)
    O3 0.105(6) 0.018(4) 0.058(4) 0.001(4) 0.037(4) -0.001(3)
    C1 0.072(8) 0.055(8) 0.068(7) -0.007(7) 0.017(6) 0.020(6)
    C2 0.044(5) 0.035(5) 0.045(4) -0.001(4) 0.009(4) 0.003(4)
    C3 0.041(5) 0.020(4) 0.048(4) -0.006(4) 0.013(4) 0.000(3)
    C4 0.027(4) 0.024(4) 0.040(3) -0.003(4) 0.006(3) 0.000(3)
    C5 0.038(5) 0.031(4) 0.041(4) 0.004(4) -0.002(4) 0.001(4)
    C6 0.046(5) 0.034(5) 0.052(4) 0.000(4) 0.015(4) -0.005(4)
    C7 0.046(5) 0.048(5) 0.045(4) 0.002(5) 0.025(4) -0.005(4)
    C8 0.042(5) 0.025(5) 0.053(4) 0.004(4) 0.019(4) 0.001(4)
    C9 0.049(5) 0.033(5) 0.064(5) -0.002(5) 0.015(4) 0.004(4)
_geom_special_details
;
All e.s.d.'s (except the e.s.d. in the dihedral angle between two l.s. planes)
are estimated using the full covariance matrix. The cell e.s.d.'s are taken
into account individually in the estimation of e.s.d.'s in distances, angles
and torsion angles; correlations between e.s.d.'s in cell parameters are only
used when they are defined by crystal symmetry. An approximate (isotropic)
treatment of cell e.s.d.'s is used for estimating e.s.d.'s involving l.s.
planes.
;
loop_
    _geom_bond_atom_site_label_1
    _geom_bond_atom_site_label_2
    _geom_bond_site_symmetry_2
    _geom_bond_distance
    _geom_bond_publ_flag
    Br1 C9 . 1.935(9) ?
    Br2 C9 . 1.945(9) ?
    O1 C2 . 1.355(10) ?
    O1 C1 . 1.431(12) ?
    O2 C7 . 1.369(9) ?
    O2 H2A . 0.8500 ?
    O3 C8 . 1.184(10) ?
    C1 H1A . 0.9600 ?
    C1 H1B . 0.9600 ?
    C1 H1C . 0.9600 ?
    C2 C3 . 1.324(11) ?
    C2 C7 . 1.437(12) ?
    C3 C4 . 1.398(10) ?
    C3 H3A . 0.9300 ?
    C4 C5 . 1.407(11) ?
    C4 C8 . 1.481(11) ?
    C5 C6 . 1.398(11) ?
    C5 H5A . 0.9300 ?
    C6 C7 . 1.302(11) ?
    C6 H6A . 0.9300 ?
    C8 C9 . 1.478(12) ?
    C9 H9A . 0.9800 ?
loop_
    _geom_angle_atom_site_label_1
    _geom_angle_atom_site_label_2
    _geom_angle_atom_site_label_3
    _geom_angle_site_symmetry_1
    _geom_angle_site_symmetry_3
    _geom_angle
    _geom_angle_publ_flag
    C2 O1 C1 . . 117.4(7) ?
    C7 O2 H2A . . 119.6 ?
    O1 C1 H1A . . 109.5 ?
    O1 C1 H1B . . 109.5 ?
    H1A C1 H1B . . 109.5 ?
    O1 C1 H1C . . 109.5 ?
    H1A C1 H1C . . 109.5 ?
    H1B C1 H1C . . 109.5 ?
    C3 C2 O1 . . 129.0(9) ?
    C3 C2 C7 . . 118.0(8) ?
    O1 C2 C7 . . 112.9(7) ?
    C2 C3 C4 . . 122.7(8) ?
    C2 C3 H3A . . 118.7 ?
    C4 C3 H3A . . 118.7 ?
    C3 C4 C5 . . 117.2(7) ?
    C3 C4 C8 . . 118.9(7) ?
    C5 C4 C8 . . 123.9(7) ?
    C6 C5 C4 . . 120.1(8) ?
    C6 C5 H5A . . 119.9 ?
    C4 C5 H5A . . 119.9 ?
    C7 C6 C5 . . 120.0(9) ?
    C7 C6 H6A . . 120.0 ?
    C5 C6 H6A . . 120.0 ?
    C6 C7 O2 . . 119.7(9) ?
    C6 C7 C2 . . 121.9(8) ?
    O2 C7 C2 . . 118.4(8) ?
    O3 C8 C9 . . 122.4(8) ?
    O3 C8 C4 . . 121.4(8) ?
    C9 C8 C4 . . 116.2(8) ?
    C8 C9 Br1 . . 110.5(6) ?
    C8 C9 Br2 . . 107.5(6) ?
    Br1 C9 Br2 . . 109.3(4) ?
    C8 C9 H9A . . 109.8 ?
    Br1 C9 H9A . . 109.8 ?
    Br2 C9 H9A . . 109.8 ?
loop_
    _geom_torsion_atom_site_label_1
    _geom_torsion_atom_site_label_2
    _geom_torsion_atom_site_label_3
    _geom_torsion_atom_site_label_4
    _geom_torsion_site_symmetry_1
    _geom_torsion_site_symmetry_2
    _geom_torsion_site_symmetry_3
    _geom_torsion_site_symmetry_4
    _geom_torsion
    _geom_torsion_publ_flag
    C1 O1 C2 C3 . . . . 5.5(14) ?
    C1 O1 C2 C7 . . . . -174.4(8) ?
    O1 C2 C3 C4 . . . . 178.7(8) ?
    C7 C2 C3 C4 . . . . -1.3(13) ?
    C2 C3 C4 C5 . . . . 1.4(13) ?
    C2 C3 C4 C8 . . . . -179.7(9) ?
    C3 C4 C5 C6 . . . . -1.0(12) ?
    C8 C4 C5 C6 . . . . -179.8(8) ?
    C4 C5 C6 C7 . . . . 0.7(14) ?
    C5 C6 C7 O2 . . . . -179.9(8) ?
    C5 C6 C7 C2 . . . . -0.7(14) ?
    C3 C2 C7 C6 . . . . 1.0(14) ?
    O1 C2 C7 C6 . . . . -179.1(8) ?
    C3 C2 C7 O2 . . . . -179.7(9) ?
    O1 C2 C7 O2 . . . . 0.2(12) ?
    C3 C4 C8 O3 . . . . -8.6(13) ?
    C5 C4 C8 O3 . . . . 170.2(9) ?
    C3 C4 C8 C9 . . . . 170.2(8) ?
    C5 C4 C8 C9 . . . . -10.9(12) ?
    O3 C8 C9 Br1 . . . . 35.2(12) ?
    C4 C8 C9 Br1 . . . . -143.6(7) ?
    O3 C8 C9 Br2 . . . . -84.0(10) ?
    C4 C8 C9 Br2 . . . . 97.2(8) ?
loop_
    _geom_hbond_atom_site_label_D
    _geom_hbond_atom_site_label_H
    _geom_hbond_atom_site_label_A
    _geom_hbond_site_symmetry_A
    _geom_hbond_distance_DH
    _geom_hbond_distance_HA
    _geom_hbond_distance_DA
    _geom_hbond_angle_DHA
    O2 H2A O1 . 0.85 2.27 2.617(11) 105
    C1 H1A O2 2_554 0.96 2.51 3.398(11) 153
    C5 H5A O3 2_545 0.93 2.57 3.460(10) 161
    C9 H9A O3 2_545 0.98 2.38 3.222(11) 143
