# Supplementary material for: 2,2-Dibromo-1-(4-hydr­oxy-3-methoxy­phen­yl)ethanone
Source: Acta Crystallogr Sect E Struct Rep Online. 2009 Jun 6;65(Pt 7):o1489. doi: 10.1107/S1600536809020650 (PMC2969289; doi:10.1107/S1600536809020650)
Supplement: Supplementary file 2 [file e-65-o1489-Isup2.hkl]

# 
# h,k,l, Fc-squared, Fo-squared, sigma(Fo-squared) and status flag 
# 
data_I
_shelx_title ' X in P2(1)/c' 
_shelx_refln_list_code          4 
_shelx_F_calc_maximum      233.77 
_exptl_crystal_F_000       624.00 
_reflns_d_resolution_high  0.8325 
 
loop_ 
 _symmetry_equiv_pos_as_xyz 
 'x, y, z' 
 '-x+1/2, y+1/2, -z+1/2' 
 '-x, -y, -z' 
 'x-1/2, -y-1/2, z-1/2' 
 
_cell_length_a     7.0370 
_cell_length_b    10.8050 
_cell_length_c    13.8710 
_cell_angle_alpha  90.000 
_cell_angle_beta   98.800 
_cell_angle_gamma  90.000 
 
_shelx_F_squared_multiplier     1.000 
 
loop_ 
 _refln_index_h 
 _refln_index_k 
 _refln_index_l 
 _refln_F_squared_calc 
 _refln_F_squared_meas 
 _refln_F_squared_sigma 
 _refln_observed_status 
   2   0   0     2680.82     2550.33     45.17 o 
   4   0   0    10189.16    10534.18    122.66 o 
   6   0   0       76.09      147.66     83.72 o 
   8   0   0      144.53       80.20    108.72 o 
   1   1   0        4.36       10.37     10.37 o 
   2   1   0     1580.46     1579.07     48.99 o 
   3   1   0     5506.00     5640.71     87.73 o 
   4   1   0     2797.82     2890.21     79.84 o 
   5   1   0     4115.44     3510.00     94.23 o 
   6   1   0      101.16       31.17     64.80 o 
   7   1   0      569.73      617.35     79.49 o 
   8   1   0       68.26      112.72     73.81 o 
   0   2   0    52732.41    49868.58    674.07 o 
   1   2   0      381.81      417.95     28.29 o 
   2   2   0     1903.81     1610.29     56.55 o 
   3   2   0        0.22       31.93     31.93 o 
   4   2   0     1308.37     1520.06     73.47 o 
   5   2   0       29.47      119.39     68.77 o 
   6   2   0      571.96      609.92     75.28 o 
   7   2   0       65.31       44.31     74.23 o 
   8   2   0      132.42       24.59     70.40 o 
   1   3   0     7637.85     7426.25     88.18 o 
   2   3   0      543.88      526.88     51.19 o 
   3   3   0      126.41      155.56     60.85 o 
   4   3   0     3025.47     3003.05    116.41 o 
   5   3   0      290.40      395.48     81.43 o 
   6   3   0        9.50       38.62     59.03 o 
   7   3   0      106.91      160.01     78.06 o 
   8   3   0      177.34       20.47     74.89 o 
   0   4   0      119.90      112.58     36.71 o 
   1   4   0        6.04       23.66     23.66 o 
   2   4   0      759.18      729.35     61.81 o 
   3   4   0      305.58      338.34     69.75 o 
   4   4   0     3020.00     2980.00    119.63 o 
   5   4   0        3.38       24.22     60.43 o 
   6   4   0      808.29      601.21    113.98 o 
   7   4   0      114.27      143.21     95.61 o 
   1   5   0    11499.88    11710.15    149.24 o 
   2   5   0     1751.97     1851.18     88.82 o 
   3   5   0     1957.36     2137.20    106.07 o 
   4   5   0      552.34      601.90    100.10 o 
   5   5   0       27.50      243.15    102.29 o 
   6   5   0      132.81      275.38    116.63 o 
   7   5   0       43.53       19.00     73.02 o 
   0   6   0      592.95      614.17     68.65 o 
   1   6   0      266.64      290.37     69.01 o 
   2   6   0      887.68      901.37     89.27 o 
   3   6   0      945.49      971.71     97.27 o 
   4   6   0     2247.29     1988.37    130.25 o 
   5   6   0        6.74       42.83     62.76 o 
   6   6   0      567.38      377.03    133.77 o 
   7   6   0        2.79        4.35     74.71 o 
   1   7   0     3858.84     4125.87    127.17 o 
   2   7   0     1294.42     1219.51    104.41 o 
   3   7   0      750.84      709.93    111.38 o 
   4   7   0      103.56       72.93    110.36 o 
   5   7   0        0.46       76.42    121.29 o 
   6   7   0        7.55      128.11    117.67 o 
   7   7   0       67.84       77.43     77.43 o 
   0   8   0      323.03      550.64     97.01 o 
   1   8   0       85.07       36.97     55.99 o 
   2   8   0      349.12      258.93    100.51 o 
   3   8   0     1163.50     1075.95    125.21 o 
   4   8   0      333.01      165.86    124.10 o 
   5   8   0       24.89      157.29    123.79 o 
   6   8   0       26.60       16.47     70.89 o 
   1   9   0       97.49       22.21     63.41 o 
   2   9   0      128.55      273.89    106.13 o 
   3   9   0       41.06       39.59    110.22 o 
   4   9   0      191.69      107.24    123.77 o 
   5   9   0       27.69      218.61    125.30 o 
   0  10   0       14.19       16.29     69.88 o 
   1  10   0       10.44      176.65    114.63 o 
   2  10   0      290.68      288.27    129.93 o 
   3  10   0      622.96      600.08    141.21 o 
   4  10   0        4.51       77.37    124.80 o 
   5  10   0       30.64       47.41    131.34 o 
   1  11   0      110.72       79.84    118.75 o 
   2  11   0      154.80      267.73    125.57 o 
   3  11   0      103.69      177.04    133.68 o 
   4  11   0       14.00       43.43     77.33 o 
   0  12   0       75.81       27.34     83.41 o 
   1  12   0       85.93       37.32    126.25 o 
   2  12   0       44.40       77.57     77.57 o 
   3  12   0       57.90        6.77     80.42 o 
  -7   0   1        1.05      126.26     92.16 o 
  -5   0   1     3866.09     3579.90     94.58 o 
  -3   0   1     4830.36     4892.24     73.00 o 
  -1   0   1     3487.25     3049.37     10.24 o 
   1   0   1     2953.86     2996.65     29.90 o 
   3   0   1     1862.50     1877.97     50.60 o 
   5   0   1     1122.05      979.98     75.45 o 
   7   0   1     1389.43     1417.11    115.23 o 
  -8   1   1        1.33       74.89     86.23 o 
  -7   1   1      168.10      109.98     85.93 o 
  -6   1   1        2.52       68.90     68.90 o 
  -5   1   1      299.99      426.98     59.32 o 
  -4   1   1     4238.70     4294.38     87.34 o 
  -3   1   1     1336.72     1190.51     52.20 o 
  -2   1   1    12206.67    14025.59    112.91 o 
  -1   1   1      590.11      515.65     18.78 o 
   0   1   1     2024.76     1879.03     17.31 o 
   1   1   1      855.75      817.29     24.86 o 
   2   1   1    54647.28    54490.73    843.49 o 
   3   1   1     2386.68     2363.29     62.65 o 
   4   1   1      543.84      596.93     52.07 o 
   5   1   1       98.76       78.02     67.14 o 
   6   1   1      354.03      252.21     70.24 o 
   7   1   1       25.96       27.64     70.46 o 
   8   1   1       18.29      115.86     71.92 o 
  -8   2   1        5.87       29.68     84.82 o 
  -7   2   1       19.97      193.76     88.84 o 
  -6   2   1     2085.00     2063.82    100.05 o 
  -5   2   1     2448.57     2676.08    103.05 o 
  -4   2   1      115.35       48.10     57.71 o 
  -3   2   1     2345.81     2220.82     76.76 o 
  -2   2   1    23651.18    25241.67    160.26 o 
  -1   2   1      920.81     1099.68     31.61 o 
   0   2   1     6871.91     6592.92     48.20 o 
   1   2   1     9868.21     9789.00     91.46 o 
   2   2   1     1051.60      967.54     47.80 o 
   3   2   1        7.54        5.69     33.42 o 
   4   2   1     1664.10     1587.21     75.64 o 
   5   2   1      721.97      658.23     68.11 o 
   6   2   1       18.73       53.60     63.64 o 
   7   2   1      373.89      250.40     73.74 o 
   8   2   1       66.12       62.83     62.83 o 
  -8   3   1       32.47       28.86     78.75 o 
  -7   3   1      647.92      410.76    105.97 o 
  -6   3   1       43.73       75.34     88.39 o 
  -5   3   1      827.92      739.28     90.25 o 
  -4   3   1     2174.88     2134.04    102.05 o 
  -3   3   1     2544.14     2411.38     83.41 o 
  -2   3   1      874.16     1062.34     52.54 o 
  -1   3   1     2005.59     1772.15     47.89 o 
   0   3   1     9720.62    10539.62    105.23 o 
   1   3   1     4270.06     4519.92     78.01 o 
   2   3   1     3964.44     4395.89     92.09 o 
   3   3   1     3101.99     3143.12     94.29 o 
   4   3   1        2.28       47.17     63.78 o 
   5   3   1      814.51      999.09     86.28 o 
   6   3   1        4.66        1.91     76.21 o 
   7   3   1       75.34       85.41     76.53 o 
   8   3   1       78.46       17.51     69.07 o 
  -8   4   1        4.90       17.58     71.20 o 
  -7   4   1       53.57      187.82     99.23 o 
  -6   4   1      386.08      390.12     98.88 o 
  -5   4   1      880.09      903.75    103.81 o 
  -4   4   1     2105.41     2026.78    109.57 o 
  -3   4   1       28.85       55.46     59.38 o 
  -2   4   1     8961.76     9054.08    124.97 o 
  -1   4   1     1083.58      943.20     49.40 o 
   0   4   1     8578.03     9242.81    146.87 o 
   1   4   1     9750.77     9500.56    120.72 o 
   2   4   1      947.46      899.05     64.81 o 
   3   4   1     2087.71     2413.17    100.91 o 
   4   4   1       53.71       66.12     82.11 o 
   5   4   1       31.69       13.84     57.19 o 
   6   4   1        9.41       68.57     68.57 o 
   7   4   1        2.77       21.93     87.94 o 
  -7   5   1      136.02      248.98    104.17 o 
  -6   5   1      111.81       30.85    105.17 o 
  -5   5   1       82.36      138.75     97.50 o 
  -4   5   1     1620.43     1680.39    102.69 o 
  -3   5   1      254.83      366.66     74.93 o 
  -2   5   1     2821.27     2810.11     92.08 o 
  -1   5   1     2385.01     2626.99     77.76 o 
   0   5   1      781.44      847.59     62.27 o 
   1   5   1     1418.34     1591.41     73.60 o 
   2   5   1       38.04      140.70     61.03 o 
   3   5   1      452.44      450.57     85.94 o 
   4   5   1      510.10      605.43     98.24 o 
   5   5   1      343.07      290.39    105.29 o 
   6   5   1      555.57      631.66    113.66 o 
   7   5   1        9.90       42.52    104.02 o 
  -7   6   1        0.28      144.01    104.72 o 
  -6   6   1       97.52       15.72     61.46 o 
  -5   6   1       10.28       42.28     57.25 o 
  -4   6   1      491.47      400.01     95.57 o 
  -3   6   1       15.19       15.83     46.30 o 
  -2   6   1      556.55      484.40     72.71 o 
  -1   6   1      709.62      708.43     66.74 o 
   0   6   1     1380.66     1446.14     56.11 o 
   1   6   1    12119.39    13280.33    182.79 o 
   2   6   1      193.40      270.21     77.57 o 
   3   6   1      650.69      628.63     99.00 o 
   4   6   1      497.08      578.06    106.67 o 
   5   6   1      574.06      862.23    125.56 o 
   6   6   1      105.07      105.54    121.01 o 
   7   6   1        5.35       10.32    121.36 o 
  -7   7   1        5.54       93.38    112.08 o 
  -6   7   1       22.53       59.58    111.89 o 
  -5   7   1       76.83      152.70    108.47 o 
  -4   7   1      685.53      491.86    107.29 o 
  -3   7   1     1717.29     1819.93    114.42 o 
  -2   7   1      427.80      563.39     81.49 o 
  -1   7   1     2497.82     2258.00    104.67 o 
   0   7   1       72.69       76.59     52.74 o 
   1   7   1      617.16      470.72     89.38 o 
   2   7   1        7.11       25.91     51.06 o 
   3   7   1       42.01      175.32     97.59 o 
   4   7   1      426.14      311.85    115.43 o 
   5   7   1      136.20      255.61    121.98 o 
   6   7   1      411.58      144.29    134.43 o 
  -6   8   1      130.11      228.13    119.42 o 
  -5   8   1       33.06      276.41    113.83 o 
  -4   8   1      151.35      148.75    107.44 o 
  -3   8   1       29.53      205.48     97.79 o 
  -2   8   1      184.27      131.39     92.24 o 
  -1   8   1      235.13      151.54     89.37 o 
   0   8   1       42.14       39.73     71.86 o 
   1   8   1      948.98     1103.51    105.66 o 
   2   8   1      573.44      531.43    108.21 o 
   3   8   1      272.10      330.92    110.97 o 
   4   8   1      734.22      979.73    132.42 o 
   5   8   1       39.13       79.95    128.69 o 
   6   8   1      112.12      181.58    124.70 o 
  -6   9   1        4.62      114.05    113.37 o 
  -5   9   1       48.07      112.90    115.67 o 
  -4   9   1       64.72        9.67     67.50 o 
  -3   9   1     1270.59     1608.98    128.26 o 
  -2   9   1       14.56      107.64     99.38 o 
  -1   9   1     2139.86     2203.89    123.85 o 
   0   9   1       73.80      106.26     72.87 o 
   1   9   1      649.26      461.86    117.33 o 
   2   9   1       10.65       45.46     64.84 o 
   3   9   1        6.03       73.31    119.23 o 
   4   9   1       10.66       18.55     71.67 o 
   5   9   1        5.98      136.36    122.98 o 
  -5  10   1        1.05       49.18     72.39 o 
  -4  10   1       65.70        3.96     70.46 o 
  -3  10   1      224.55      231.14    127.42 o 
  -2  10   1      134.93      104.08    113.78 o 
  -1  10   1       25.94      117.97    111.12 o 
   0  10   1        3.22       20.72     50.29 o 
   1  10   1       41.11       32.10    120.24 o 
   2  10   1      100.06       69.39     71.93 o 
   3  10   1        2.77       23.38     76.11 o 
   4  10   1      329.97      269.05    135.19 o 
   5  10   1       83.13      146.87    126.54 o 
  -4  11   1        2.76      199.78    116.49 o 
  -3  11   1      276.64      376.24    119.95 o 
  -2  11   1        3.09       61.55     73.22 o 
  -1  11   1      308.32      256.28    124.38 o 
   0  11   1       77.36      179.69     88.79 o 
   1  11   1       91.68      217.55    131.04 o 
   2  11   1       71.44      111.19    132.51 o 
   3  11   1       82.27      297.31    134.11 o 
   4  11   1        0.15      101.02    122.37 o 
  -3  12   1       33.56       35.65     74.16 o 
  -2  12   1       92.06      221.79    116.64 o 
  -1  12   1        9.17       33.77     79.40 o 
   0  12   1       84.41      104.70     92.56 o 
   1  12   1       63.37       89.97    135.43 o 
   2  12   1        1.99      213.74    131.34 o 
   3  12   1       44.26        4.54     84.23 o 
  -8   0   2       53.60       77.63    106.04 o 
  -6   0   2      330.46      136.25     82.61 o 
  -4   0   2     6446.65     6381.11    117.67 o 
  -2   0   2    19628.75    21618.53    124.26 o 
   0   0   2      117.69      209.90    124.97 o 
   2   0   2    11420.05    10777.45     81.86 o 
   4   0   2      248.96      322.04     50.06 o 
   6   0   2      176.47      156.18     83.08 o 
   8   0   2        9.95       40.28    101.39 o 
  -8   1   2       91.19      132.30    102.60 o 
  -7   1   2      213.13      158.90     95.07 o 
  -6   1   2       22.15      140.21     73.95 o 
  -5   1   2       10.81      147.64     61.07 o 
  -4   1   2     1824.19     1610.34     68.08 o 
  -3   1   2     1541.72     1528.38     52.00 o 
  -2   1   2     2209.50     2226.63     45.11 o 
  -1   1   2     1632.32     1669.53     31.34 o 
   0   1   2     2413.46     2333.69     29.14 o 
   1   1   2     9508.60    10354.25     76.69 o 
   2   1   2     4928.44     5091.69     67.99 o 
   3   1   2     2830.81     2858.65     65.12 o 
   4   1   2      663.11      722.41     54.03 o 
   5   1   2        0.05        0.01     53.74 o 
   6   1   2      116.97      110.42     61.32 o 
   7   1   2       71.74      113.28     69.50 o 
   8   1   2       42.70        5.21     68.96 o 
  -8   2   2        4.42       20.81    101.12 o 
  -7   2   2       90.85      281.83     97.62 o 
  -6   2   2       98.88      173.22     86.99 o 
  -5   2   2     2111.18     2045.88    108.83 o 
  -4   2   2     4884.51     4339.61    115.70 o 
  -3   2   2     2065.36     2040.22     68.92 o 
  -2   2   2     5241.46     5694.49     75.63 o 
  -1   2   2     2876.79     2401.97     42.02 o 
   0   2   2       19.90       36.08     40.44 o 
   1   2   2     7465.82     7183.10     77.69 o 
   2   2   2     4511.73     4422.44     73.14 o 
   3   2   2     2362.01     2288.39     69.62 o 
   4   2   2     1353.27     1401.12     69.48 o 
   5   2   2     1881.76     1921.01     81.76 o 
   6   2   2        3.12       48.14     58.60 o 
   7   2   2      321.91      242.30     67.99 o 
   8   2   2        0.94        1.61     60.54 o 
  -8   3   2      130.47       28.86    109.28 o 
  -7   3   2        2.17       52.11     72.01 o 
  -6   3   2        9.28       46.06    100.61 o 
  -5   3   2       13.06       96.01     89.13 o 
  -4   3   2     2839.90     3126.67    102.19 o 
  -3   3   2     8213.10     8718.33    123.16 o 
  -2   3   2     5773.03     5644.06     86.13 o 
  -1   3   2      247.17      290.51     30.48 o 
   0   3   2    28992.30    28580.81   1177.66 o 
   1   3   2     1550.74     1783.27     57.44 o 
   2   3   2     6512.28     5883.87    100.51 o 
   3   3   2     1699.68     1506.78     72.92 o 
   4   3   2     2144.37     2141.12     91.07 o 
   5   3   2       11.26        9.19     71.93 o 
   6   3   2      407.72      255.06     74.86 o 
   7   3   2       44.17       62.16     62.16 o 
  -8   4   2       81.60       13.19    120.50 o 
  -7   4   2      159.50       23.32     67.65 o 
  -6   4   2       35.78       61.52     61.52 o 
  -5   4   2     2011.45     1871.92    116.09 o 
  -4   4   2      465.72      380.76     85.00 o 
  -3   4   2      191.04      175.25     59.34 o 
  -2   4   2     2658.88     2672.03     76.71 o 
  -1   4   2     4286.83     4429.33     76.62 o 
   0   4   2     1582.99     1666.74    997.69 o 
   1   4   2       72.17       10.20     26.12 o 
   2   4   2     3041.07     3028.13     94.39 o 
   3   4   2     3527.32     3737.73    108.15 o 
   4   4   2      771.46      925.26     84.21 o 
   5   4   2     1175.61     1496.63    107.54 o 
   6   4   2       25.02       68.87     68.87 o 
   7   4   2      193.36      255.72     82.47 o 
  -7   5   2       29.52      150.66    119.90 o 
  -6   5   2       43.01      172.44    114.31 o 
  -5   5   2      304.20      499.79    101.38 o 
  -4   5   2      277.84      312.19     83.44 o 
  -3   5   2     6285.61     6564.95    135.71 o 
  -2   5   2     2291.13     2209.34     82.69 o 
  -1   5   2       70.97       32.47     45.51 o 
   0   5   2     6953.93     7669.17     80.91 o 
   1   5   2      120.07       76.16     56.07 o 
   2   5   2     1751.61     1663.40     87.60 o 
   3   5   2     2284.69     2509.48    110.78 o 
   4   5   2      205.33      226.82     92.10 o 
   5   5   2       45.24       32.19    101.27 o 
   6   5   2        5.98        2.11     70.80 o 
   7   5   2       12.91        1.96     70.37 o 
  -7   6   2       36.81      261.40    118.93 o 
  -6   6   2      127.01       18.65     67.59 o 
  -5   6   2      168.04      141.50    105.95 o 
  -4   6   2       66.14      117.75     91.45 o 
  -3   6   2      140.07      264.23     84.35 o 
  -2   6   2       65.40       15.72     41.68 o 
  -1   6   2      636.66      683.01     66.27 o 
   0   6   2      206.45      218.80     43.44 o 
   1   6   2     2433.37     2203.11     97.45 o 
   2   6   2     1375.39     1374.07    100.78 o 
   3   6   2      128.32       74.57     86.88 o 
   4   6   2       16.04       33.03     97.24 o 
   5   6   2       19.85       26.41    114.18 o 
   6   6   2        3.06       54.52     77.65 o 
   7   6   2        6.78        3.20    113.94 o 
  -7   7   2        2.98       35.29     70.40 o 
  -6   7   2      176.07      222.58    122.96 o 
  -5   7   2      159.04      173.49    114.22 o 
  -4   7   2      313.57      321.05    107.75 o 
  -3   7   2     1457.91     1478.20    114.89 o 
  -2   7   2        8.92       16.11     78.27 o 
  -1   7   2       98.24      213.19     70.39 o 
   0   7   2      497.70      586.56     56.36 o 
   1   7   2        4.26       17.42     79.66 o 
   2   7   2        1.00        1.01     86.34 o 
   3   7   2     1392.08     1403.78    118.89 o 
   4   7   2      855.85      833.94    128.56 o 
   5   7   2       57.23       20.75    119.54 o 
   6   7   2       42.24       78.00    118.14 o 
  -6   8   2       11.17       46.97    122.60 o 
  -5   8   2       74.97      158.72    121.39 o 
  -4   8   2        4.67       51.25    114.82 o 
  -3   8   2       90.52      118.34     92.29 o 
  -2   8   2       72.70      147.11     90.39 o 
  -1   8   2     5655.72     5813.78    149.21 o 
   0   8   2       87.40        8.00     43.59 o 
   1   8   2     1538.11     1425.58    117.56 o 
   2   8   2      850.95      914.87    116.81 o 
   3   8   2      712.16      755.89    123.71 o 
   4   8   2      210.36        6.88    123.24 o 
   5   8   2       22.67      167.56    120.64 o 
   6   8   2        2.87       50.77     75.96 o 
  -6   9   2      104.06      145.04    124.93 o 
  -5   9   2       12.13       67.94    121.04 o 
  -4   9   2      647.61      403.43    128.97 o 
  -3   9   2      138.07       64.26    117.52 o 
  -2   9   2       81.88      156.26    100.31 o 
  -1   9   2        0.29      102.21     94.40 o 
   0   9   2      161.80       70.89    104.96 o 
   1   9   2      188.79      244.96    108.17 o 
   2   9   2        5.10       84.14    118.42 o 
   3   9   2      150.06      129.71    124.30 o 
   4   9   2      645.85      519.47    132.14 o 
   5   9   2        0.26      246.74    123.06 o 
  -5  10   2       18.29       65.30    126.58 o 
  -4  10   2       24.22       28.51    127.07 o 
  -3  10   2       29.37      144.14    125.58 o 
  -2  10   2       86.45      180.62    113.80 o 
  -1  10   2     2086.44     1741.66    135.52 o 
   0  10   2        0.09       26.88     80.02 o 
   1  10   2      436.20      431.62    125.25 o 
   2  10   2       10.85      164.41    122.12 o 
   3  10   2      367.91      386.02    125.99 o 
   4  10   2        2.84      125.87    122.81 o 
   5  10   2       12.55       79.10    132.86 o 
  -4  11   2      265.50      158.66    129.83 o 
  -3  11   2        0.26      256.29    119.45 o 
  -2  11   2      179.12      219.08    125.01 o 
  -1  11   2       18.39      153.88    118.24 o 
   0  11   2       12.34       22.39     69.91 o 
   1  11   2       33.53      134.56    119.00 o 
   2  11   2        2.48       43.13     77.87 o 
   3  11   2        7.97       79.27     79.27 o 
   4  11   2       68.52        4.42     78.52 o 
  -3  12   2        0.30       35.53    122.94 o 
  -2  12   2       84.73       53.25    122.66 o 
  -1  12   2      147.83       53.22    133.63 o 
   0  12   2       68.55       21.77     71.58 o 
   1  12   2       49.73       71.23    136.34 o 
   2  12   2       75.57      320.15    130.02 o 
  -7   0   3     1044.83     1223.39    142.27 o 
  -5   0   3     3268.64     2901.62    110.91 o 
  -3   0   3     1723.38     1890.90     62.06 o 
  -1   0   3     5864.33     5525.54     57.22 o 
   1   0   3     1197.62     1125.65     28.41 o 
   3   0   3    13141.60    13203.04    119.49 o 
   5   0   3     1679.84     1799.68     87.83 o 
   7   0   3      177.73      189.70    105.48 o 
  -8   1   3        2.62       41.76    104.53 o 
  -7   1   3       22.32       41.13     92.35 o 
  -6   1   3       26.14        6.36     65.20 o 
  -5   1   3        1.76       97.03     65.96 o 
  -4   1   3     6024.07     5860.33     95.11 o 
  -3   1   3      377.96      443.04     41.99 o 
  -2   1   3    32718.57    29880.35    140.90 o 
  -1   1   3      650.66      684.11     23.92 o 
   0   1   3    16553.40    14879.19    241.75 o 
   1   1   3      312.45      288.05     26.79 o 
   2   1   3     2409.12     2467.58     54.03 o 
   3   1   3      544.40      613.75     43.69 o 
   4   1   3      188.24      208.60     48.34 o 
   5   1   3      251.08      254.31     57.58 o 
   6   1   3      169.99      159.15     63.34 o 
   7   1   3       17.93       25.02     68.14 o 
  -8   2   3       17.14       92.87    101.41 o 
  -7   2   3      502.72      492.46    102.63 o 
  -6   2   3       51.14        7.86     51.99 o 
  -5   2   3      491.73      311.62     83.69 o 
  -4   2   3       54.92       20.87     42.44 o 
  -3   2   3      575.55      538.00     50.62 o 
  -2   2   3      109.70       88.35     33.32 o 
  -1   2   3     3216.39     3647.43     51.39 o 
   0   2   3     8422.88     8975.89    391.95 o 
   1   2   3      607.29      663.72     36.21 o 
   2   2   3     1833.02     1848.23     53.47 o 
   3   2   3     6912.24     7128.22    103.88 o 
   4   2   3      921.11      874.72     61.42 o 
   5   2   3      270.25      337.27     63.62 o 
   6   2   3      323.25      211.43     66.55 o 
   7   2   3       52.41       41.62     64.53 o 
  -8   3   3       69.19       25.45     73.18 o 
  -7   3   3       21.21       31.64    120.87 o 
  -6   3   3      102.28       68.60    102.57 o 
  -5   3   3      235.48      320.21     87.35 o 
  -4   3   3      200.99      200.57     66.08 o 
  -3   3   3     1005.99     1079.22     63.43 o 
  -2   3   3     6772.26     6975.05     94.92 o 
  -1   3   3       42.65       35.52     29.04 o 
   0   3   3     2637.17     2830.99     72.70 o 
   1   3   3      752.48      732.37     45.14 o 
   2   3   3     2310.56     2273.50     28.78 o 
   3   3   3      435.77      467.05     58.79 o 
   4   3   3      592.45      652.14     71.56 o 
   5   3   3      697.66      786.02     74.96 o 
   6   3   3       83.31       82.38     69.50 o 
   7   3   3      242.75      180.06     67.81 o 
  -8   4   3        8.73       71.47     71.47 o 
  -7   4   3       66.04      106.72    119.82 o 
  -6   4   3       79.07       18.65    112.05 o 
  -5   4   3      349.23      396.39     94.90 o 
  -4   4   3      251.73      344.12     77.16 o 
  -3   4   3     3678.37     3833.70    100.45 o 
  -2   4   3      584.15      606.62     55.04 o 
  -1   4   3    12208.04    11584.78    117.54 o 
   0   4   3     3186.37     3187.75     49.31 o 
   1   4   3      708.79      606.76     53.34 o 
   2   4   3     5450.15     5345.07    113.60 o 
   3   4   3        0.67       11.88     44.27 o 
   4   4   3      684.84      768.05     82.35 o 
   5   4   3        0.48      106.83     77.93 o 
   6   4   3      189.29      279.23     80.87 o 
   7   4   3       72.89      101.54     79.36 o 
  -7   5   3       16.06       57.82    127.29 o 
  -6   5   3      507.48      277.43    124.70 o 
  -5   5   3      259.31      310.68    103.00 o 
  -4   5   3      499.35      572.06     92.12 o 
  -3   5   3     1182.05     1170.28     82.17 o 
  -2   5   3        7.85        6.46     36.51 o 
  -1   5   3      135.65      148.59     46.63 o 
   0   5   3      193.68      219.33     44.03 o 
   1   5   3      190.80      134.20     59.99 o 
   2   5   3     4908.03     5080.06    126.64 o 
   3   5   3       53.29       35.53     49.30 o 
   4   5   3     2053.99     2353.60    118.92 o 
   5   5   3      153.84      153.15    102.44 o 
   6   5   3       81.99      179.55     96.12 o 
   7   5   3      148.91       11.55     75.37 o 
  -7   6   3       19.62      260.46    128.86 o 
  -6   6   3       70.38       75.09    124.67 o 
  -5   6   3      235.22      376.45    111.98 o 
  -4   6   3      890.77      842.97    105.80 o 
  -3   6   3     3524.61     3613.04    125.45 o 
  -2   6   3      477.91      535.07     70.77 o 
  -1   6   3     9039.43     9732.16    139.48 o 
   0   6   3      665.69      696.59     47.38 o 
   1   6   3      807.37      825.72     80.40 o 
   2   6   3     1350.26     1320.36     95.89 o 
   3   6   3      273.30      157.47     95.30 o 
   4   6   3      261.93      265.45    101.77 o 
   5   6   3        7.18      108.19    106.40 o 
   6   6   3       62.74       79.32     79.32 o 
   7   6   3      115.40       63.58     77.33 o 
  -7   7   3       16.90       18.83     73.99 o 
  -6   7   3      314.22       53.63    132.33 o 
  -5   7   3      418.84      376.03    124.55 o 
  -4   7   3      330.70      147.65    106.32 o 
  -3   7   3       44.90        8.27     57.56 o 
  -2   7   3       68.14       36.01     80.01 o 
  -1   7   3      189.83      243.10     73.03 o 
   0   7   3     1377.79     1576.62     64.96 o 
   1   7   3     1294.12     1203.51    105.45 o 
   2   7   3      206.74      175.08     92.75 o 
   3   7   3      299.79      329.25    104.04 o 
   4   7   3     1705.81     1878.91    136.66 o 
   5   7   3        6.18       73.72     76.93 o 
   6   7   3       37.60       27.07     77.25 o 
  -6   8   3      220.23      291.34    130.21 o 
  -5   8   3       33.96      196.37    122.52 o 
  -4   8   3       91.01       12.04     72.53 o 
  -3   8   3      460.29      481.91    106.23 o 
  -2   8   3      550.96      550.88     94.11 o 
  -1   8   3      731.94      762.58     93.15 o 
   0   8   3     1611.32     1733.25    127.62 o 
   1   8   3       16.39      103.57     93.05 o 
   2   8   3      114.59      294.81    105.20 o 
   3   8   3        3.16        3.82     63.28 o 
   4   8   3       76.07      216.72    113.41 o 
   5   8   3       51.75      227.51    114.91 o 
   6   8   3      272.30      146.32    126.51 o 
  -6   9   3       11.26      123.22    130.85 o 
  -5   9   3      106.96      135.31    136.22 o 
  -4   9   3       31.26       38.77     74.09 o 
  -3   9   3       58.24       70.89    118.99 o 
  -2   9   3      683.57      882.65    112.44 o 
  -1   9   3      287.51      334.13     97.29 o 
   0   9   3      217.37      217.44     69.02 o 
   1   9   3     1713.83     1542.98    126.25 o 
   2   9   3      207.25      153.94    121.19 o 
   3   9   3      303.48      265.80    122.77 o 
   4   9   3      127.24      236.87    120.40 o 
   5   9   3       28.73       78.22     78.22 o 
  -5  10   3        1.61       70.66    130.43 o 
  -4  10   3       62.24       66.04     85.48 o 
  -3  10   3      206.86      335.78    123.14 o 
  -2  10   3     1144.31     1133.08    132.09 o 
  -1  10   3       86.73      127.44    111.27 o 
   0  10   3     1103.36     1007.43    734.29 o 
   1  10   3      512.87      218.45    135.32 o 
   2  10   3      103.96      141.06    125.38 o 
   3  10   3       54.75        7.20    124.73 o 
   4  10   3        4.39        6.66     77.62 o 
  -4  11   3        1.60      143.36    127.96 o 
  -3  11   3       35.23      183.77    125.22 o 
  -2  11   3      161.93      243.87    128.79 o 
  -1  11   3      219.56       10.24    119.37 o 
   0  11   3      174.01       99.52    132.94 o 
   1  11   3      261.07      240.57    125.68 o 
   2  11   3        1.40       60.76    131.33 o 
   3  11   3      168.12       55.86    137.38 o 
  -3  12   3      110.70       39.63    130.26 o 
  -2  12   3       28.28       25.03    128.71 o 
  -1  12   3        8.32        7.05    118.69 o 
   0  12   3       82.40      128.58     95.54 o 
   1  12   3      242.05      239.82    135.66 o 
   2  12   3       15.99       56.19     82.88 o 
  -8   0   4       16.54      258.42    128.85 o 
  -6   0   4       15.91        7.10     62.62 o 
  -4   0   4       94.58      151.42     61.46 o 
  -2   0   4    21110.20    22185.84    144.19 o 
   0   0   4    40428.11    39364.38    557.28 o 
   2   0   4     7244.24     6788.85     76.96 o 
   4   0   4      670.63      746.21     61.27 o 
   6   0   4      281.81      385.71     86.24 o 
  -8   1   4       17.57       84.50     84.50 o 
  -7   1   4      535.47      584.16     90.41 o 
  -6   1   4       43.61       19.21     62.11 o 
  -5   1   4     3164.39     2945.26     99.34 o 
  -4   1   4     1894.48     2181.06     80.11 o 
  -3   1   4      347.51      393.23     41.84 o 
  -2   1   4        8.94       28.03     28.03 o 
  -1   1   4      398.84      414.86     25.38 o 
   0   1   4     1949.17     2189.43     65.04 o 
   1   1   4       24.46       56.71     23.73 o 
   2   1   4       21.03       41.14     32.94 o 
   3   1   4     5008.64     4601.53     78.76 o 
   4   1   4        0.06       10.17     41.75 o 
   5   1   4     2374.22     2330.16     83.19 o 
   6   1   4        3.91       84.18     60.77 o 
   7   1   4      167.42      308.88     69.05 o 
  -8   2   4        8.20       73.12     73.12 o 
  -7   2   4      204.21       19.15    118.22 o 
  -6   2   4      410.73      341.34     87.53 o 
  -5   2   4       77.79      128.60     73.42 o 
  -4   2   4       23.20       94.19     58.87 o 
  -3   2   4      469.64      507.61     51.25 o 
  -2   2   4     9894.49     9257.59     95.24 o 
  -1   2   4      332.61      324.18     26.03 o 
   0   2   4    15394.85    14186.87   7948.61 o 
   1   2   4     3781.96     3854.59     64.06 o 
   2   2   4     2448.64     2202.07     60.47 o 
   3   2   4       58.91       88.37     41.79 o 
   4   2   4       31.85       26.45     51.63 o 
   5   2   4      326.98      369.87     59.28 o 
   6   2   4        4.10       16.98     55.24 o 
   7   2   4       42.68       56.87     56.87 o 
  -8   3   4       89.98      130.56    123.17 o 
  -7   3   4      143.41       22.83    120.17 o 
  -6   3   4      190.31      286.70     96.46 o 
  -5   3   4      850.92      659.28     91.19 o 
  -4   3   4     4113.55     4257.78    113.18 o 
  -3   3   4       84.46       93.39     52.06 o 
  -2   3   4     1591.66     1446.71     57.13 o 
  -1   3   4     8719.49     9245.83     94.80 o 
   0   3   4     2292.00     2514.53     38.01 o 
   1   3   4      449.28      405.35     25.81 o 
   2   3   4      197.35      216.48     44.84 o 
   3   3   4        2.35       27.32     50.04 o 
   4   3   4        0.46       64.85     56.50 o 
   5   3   4      446.16      397.08     68.79 o 
   6   3   4        0.04       26.87     56.89 o 
   7   3   4        0.12       14.49     56.82 o 
  -7   4   4      132.17       53.49     69.89 o 
  -6   4   4      839.59      647.25    121.32 o 
  -5   4   4        5.06       59.16     59.16 o 
  -4   4   4      424.14      540.65     78.94 o 
  -3   4   4        9.23       70.98     58.48 o 
  -2   4   4      278.24      255.43     48.08 o 
  -1   4   4        2.19       29.99     29.99 o 
   0   4   4     1790.85     2135.34     43.57 o 
   1   4   4     2238.30     2264.51     75.13 o 
   2   4   4      397.07      444.47     63.20 o 
   3   4   4      250.85      365.81     63.73 o 
   4   4   4     1180.24     1217.96     89.49 o 
   5   4   4       18.74      112.92     77.20 o 
   6   4   4      297.30      235.72     82.64 o 
   7   4   4       12.38       19.29     74.09 o 
  -7   5   4       37.18       73.44     73.44 o 
  -6   5   4       95.64      141.46    113.98 o 
  -5   5   4        1.52       64.03     64.03 o 
  -4   5   4     1439.96     1385.24    104.74 o 
  -3   5   4      562.10      585.94     72.69 o 
  -2   5   4     1027.35     1046.69     66.98 o 
  -1   5   4    12300.33    12962.17    144.42 o 
   0   5   4        4.25       30.23     30.23 o 
   1   5   4     2906.61     2537.34     89.61 o 
   2   5   4      671.78      639.68     76.35 o 
   3   5   4      961.47     1034.25     91.71 o 
   4   5   4      178.88       92.63     88.46 o 
   5   5   4       79.63       62.66     94.00 o 
   6   5   4       76.79      197.97     88.80 o 
   7   5   4       63.86       92.08     88.03 o 
  -7   6   4       34.69      177.38    127.08 o 
  -6   6   4      546.90      370.69    132.07 o 
  -5   6   4      553.40      645.99    117.48 o 
  -4   6   4      933.19      790.02    107.86 o 
  -3   6   4      739.85      569.31     90.71 o 
  -2   6   4        0.71       32.00     67.07 o 
  -1   6   4      480.89      449.28     60.94 o 
   0   6   4      332.60      192.78    172.77 o 
   1   6   4       62.69      173.58     69.33 o 
   2   6   4     1326.46     1276.47     95.27 o 
   3   6   4      237.00      254.15     94.53 o 
   4   6   4      971.17     1037.16    117.20 o 
   5   6   4       54.41      237.88    107.36 o 
   6   6   4      678.70      736.14    114.58 o 
  -7   7   4        7.39       65.38     78.60 o 
  -6   7   4        0.35      207.01    126.06 o 
  -5   7   4        0.98      182.41    113.43 o 
  -4   7   4       93.10       11.58    104.98 o 
  -3   7   4      456.64      348.11     98.12 o 
  -2   7   4      211.34       99.45     80.43 o 
  -1   7   4     3464.00     3329.61    107.56 o 
   0   7   4      268.00      311.42     54.25 o 
   1   7   4     1825.74     1556.55    104.36 o 
   2   7   4     2631.07     2834.12    130.14 o 
   3   7   4      284.57      313.44    103.43 o 
   4   7   4       16.40       98.34    108.13 o 
   5   7   4       63.72      209.96    114.64 o 
   6   7   4      142.67      140.21    119.01 o 
  -6   8   4       43.72       36.21     80.75 o 
  -5   8   4      810.42      819.48    139.60 o 
  -4   8   4      184.06      121.11    113.97 o 
  -3   8   4      729.43      883.11    114.42 o 
  -2   8   4      120.60       69.26     87.80 o 
  -1   8   4     1119.75      969.81     96.27 o 
   0   8   4      349.53      361.21     65.69 o 
   1   8   4      128.62        8.56     97.24 o 
   2   8   4     1215.91     1202.52    116.76 o 
   3   8   4       12.88      192.83    107.16 o 
   4   8   4       33.97       76.78    116.66 o 
   5   8   4        1.70       69.43     78.54 o 
  -5   9   4       41.54      311.85    127.49 o 
  -4   9   4      499.17      300.76    131.11 o 
  -3   9   4       44.15      194.04    110.07 o 
  -2   9   4      167.49      238.17    105.53 o 
  -1   9   4       59.26       74.93     92.36 o 
   0   9   4       13.42       29.83     42.68 o 
   1   9   4      116.71       95.38    108.61 o 
   2   9   4     1041.90      919.88    127.98 o 
   3   9   4       35.61       68.31     72.88 o 
   4   9   4       24.67      117.36    118.74 o 
   5   9   4        6.96      100.05    120.73 o 
  -5  10   4      239.20      138.57    137.69 o 
  -4  10   4      103.76      112.53    131.28 o 
  -3  10   4      222.26      199.50    128.55 o 
  -2  10   4       39.00      125.19    115.96 o 
  -1  10   4      377.94      237.86    113.17 o 
   0  10   4      460.09      320.59    245.43 o 
   1  10   4      413.26      376.56    119.80 o 
   2  10   4       34.17      129.69    118.02 o 
   3  10   4        7.75       76.83     76.83 o 
   4  10   4       28.86      207.17    122.28 o 
  -4  11   4      286.12       18.48    140.18 o 
  -3  11   4       17.84       87.43     87.43 o 
  -2  11   4        3.65       81.95     81.95 o 
  -1  11   4       62.38      246.63    116.22 o 
   0  11   4        8.96       32.46     66.99 o 
   1  11   4       25.97       67.04     78.13 o 
   2  11   4      103.83       25.71    130.82 o 
   3  11   4      221.27      211.68    127.81 o 
  -2  12   4        2.15       63.53    118.96 o 
  -1  12   4        0.41       84.80     84.80 o 
   0  12   4       54.70      200.69     90.89 o 
   1  12   4       85.75      167.50    134.09 o 
   2  12   4       39.12       66.72    132.39 o 
  -7   0   5       32.67      147.16    169.21 o 
  -5   0   5     1688.45     1714.90    102.14 o 
  -3   0   5     2676.57     2812.87     83.18 o 
  -1   0   5     7471.70     7794.52     80.35 o 
   1   0   5       21.78        5.64     23.84 o 
   3   0   5      209.68      208.65     45.87 o 
   5   0   5      832.53      930.98     80.51 o 
   7   0   5      297.62      431.89     97.99 o 
  -8   1   5       41.53       34.70     64.89 o 
  -7   1   5       42.55       95.27     98.13 o 
  -6   1   5      560.45      374.46    103.90 o 
  -5   1   5      164.30       54.22     75.65 o 
  -4   1   5     4274.16     4867.73    102.98 o 
  -3   1   5      941.99      915.46     49.62 o 
  -2   1   5      985.70      999.70     41.18 o 
  -1   1   5      184.13      160.51     27.15 o 
   0   1   5     7635.20     8252.14    200.53 o 
   1   1   5     1246.59     1070.94     24.46 o 
   2   1   5     4902.64     5563.38     78.15 o 
   3   1   5     1943.23     1924.17     60.38 o 
   4   1   5      300.73      348.94     60.12 o 
   5   1   5       21.25       25.29     57.11 o 
   6   1   5       25.43       92.40     62.56 o 
   7   1   5      112.40       24.24     66.65 o 
  -8   2   5       12.30       52.55     93.56 o 
  -7   2   5       78.61      105.71     95.16 o 
  -6   2   5      242.13      273.10     91.31 o 
  -5   2   5     1328.58     1514.74     98.58 o 
  -4   2   5     2779.87     2877.99     95.21 o 
  -3   2   5     1682.95     1933.33     64.99 o 
  -2   2   5     3373.06     3239.92     62.31 o 
  -1   2   5     1381.04     1297.24     39.55 o 
   0   2   5    11484.88    10559.37   5948.44 o 
   1   2   5     4226.54     4106.23     68.42 o 
   2   2   5      658.20      639.70     44.74 o 
   3   2   5      209.73      178.01     46.46 o 
   4   2   5     1104.19     1017.43     61.59 o 
   5   2   5      199.52      266.36     53.81 o 
   6   2   5      107.32       50.86     60.27 o 
   7   2   5      130.27      176.48     58.65 o 
  -8   3   5        0.85      100.32    113.70 o 
  -7   3   5      254.10       74.45    103.26 o 
  -6   3   5      396.15      418.83     98.19 o 
  -5   3   5      659.36      823.67     97.67 o 
  -4   3   5     1584.09     1704.97     92.99 o 
  -3   3   5      296.62      324.39     57.88 o 
  -2   3   5      240.25      248.38     41.70 o 
  -1   3   5     4108.57     4188.45     69.83 o 
   0   3   5     4024.07     4353.13     62.01 o 
   1   3   5      916.29      780.14     50.67 o 
   2   3   5     3141.06     2574.80     36.33 o 
   3   3   5     5071.30     5298.21    100.80 o 
   4   3   5       37.32      117.87     55.05 o 
   5   3   5      304.71      420.19     64.70 o 
   6   3   5        1.84       57.14     57.14 o 
   7   3   5      185.94       95.58     62.68 o 
  -7   4   5       58.22      168.45    113.77 o 
  -6   4   5      139.79       99.72    107.99 o 
  -5   4   5     1925.60     1850.00    115.98 o 
  -4   4   5     1879.09     1845.46    102.07 o 
  -3   4   5       11.79       52.46     52.46 o 
  -2   4   5     6595.90     6707.23    110.65 o 
  -1   4   5       92.60      150.75     41.92 o 
   0   4   5     4608.92     4792.66     59.76 o 
   1   4   5     6713.45     6421.76    112.26 o 
   2   4   5      650.91      608.35     66.34 o 
   3   4   5       43.34       66.62     61.48 o 
   4   4   5      295.05      299.47     70.80 o 
   5   4   5        1.29       15.81     70.42 o 
   6   4   5       25.14       40.41     61.42 o 
   7   4   5        2.76      103.63     68.76 o 
  -7   5   5        5.34       53.03    122.18 o 
  -6   5   5      149.44      180.64    114.16 o 
  -5   5   5      499.27      363.69    100.86 o 
  -4   5   5      449.52      408.90     87.27 o 
  -3   5   5      879.72     1104.84     83.32 o 
  -2   5   5       16.75       81.46     55.27 o 
  -1   5   5       31.99       96.13     46.23 o 
   0   5   5     2064.97     2201.61     56.01 o 
   1   5   5       98.62       68.48     62.16 o 
   2   5   5      134.52      204.20     69.46 o 
   3   5   5      961.40     1143.60     90.92 o 
   4   5   5      275.92      211.48     87.89 o 
   5   5   5       75.70      265.15     86.59 o 
   6   5   5       39.05      109.51     86.92 o 
  -7   6   5       13.25       34.75    125.95 o 
  -6   6   5       40.18       46.13    117.34 o 
  -5   6   5      530.19      582.56    116.82 o 
  -4   6   5      325.65      294.61     92.54 o 
  -3   6   5      150.37      114.98     81.98 o 
  -2   6   5     1379.92     1349.50     82.91 o 
  -1   6   5      601.13      554.12     66.36 o 
   0   6   5       62.28        8.09     39.16 o 
   1   6   5     2325.82     2032.74    100.96 o 
   2   6   5       40.42       62.51     77.73 o 
   3   6   5      158.65      266.31     90.61 o 
   4   6   5      391.81      296.92    102.28 o 
   5   6   5       30.50      105.15    101.42 o 
   6   6   5       13.53       60.04     98.65 o 
  -6   7   5       86.95       51.98    125.80 o 
  -5   7   5        7.67        0.00     78.42 o 
  -4   7   5      186.44      230.39     99.19 o 
  -3   7   5     3029.64     3122.93    130.44 o 
  -2   7   5       50.95       15.85     54.69 o 
  -1   7   5      977.24      931.56     49.12 o 
   0   7   5      192.41      282.25     54.75 o 
   1   7   5      537.76      644.19     87.41 o 
   2   7   5       28.28       53.68     91.10 o 
   3   7   5       35.39      125.54     97.06 o 
   4   7   5      285.58      197.37    108.21 o 
   5   7   5        1.16       32.42    110.48 o 
   6   7   5       94.27       31.73    110.76 o 
  -6   8   5      162.42      137.91    132.58 o 
  -5   8   5       54.91       33.82     83.46 o 
  -4   8   5        8.59      141.01    114.75 o 
  -3   8   5       82.98      250.11    101.34 o 
  -2   8   5       42.55       28.34     63.00 o 
  -1   8   5     1059.52      863.03     94.00 o 
   0   8   5      111.85      121.32     59.36 o 
   1   8   5      155.53      222.80     94.50 o 
   2   8   5      703.27      821.03    111.68 o 
   3   8   5      219.43      256.21    108.60 o 
   4   8   5      582.61      725.32    121.40 o 
   5   8   5       35.62      221.92    114.92 o 
  -5   9   5       57.52        9.35     86.64 o 
  -4   9   5      169.90      141.83    125.02 o 
  -3   9   5     1247.49     1386.88    127.95 o 
  -2   9   5        4.44       60.76     69.48 o 
  -1   9   5     1369.28     1299.70    110.06 o 
   0   9   5       15.60       21.14     51.27 o 
   1   9   5      487.23      502.66    111.81 o 
   2   9   5        2.14        4.09     66.74 o 
   3   9   5        0.61       46.30    109.75 o 
   4   9   5       83.66       37.39     75.66 o 
   5   9   5       37.48       40.03    114.62 o 
  -5  10   5        5.11        7.45    130.80 o 
  -4  10   5       16.36       39.24    127.35 o 
  -3  10   5        0.31       50.14    114.57 o 
  -2  10   5      118.14       37.49    113.20 o 
  -1  10   5       33.17       10.13     72.34 o 
   0  10   5        6.42       21.57     56.79 o 
   1  10   5      111.89       67.30    115.31 o 
   2  10   5      372.92      451.43    118.08 o 
   3  10   5        8.84      236.24    112.31 o 
   4  10   5       60.56      108.52    117.87 o 
  -4  11   5       67.32       91.56     91.56 o 
  -3  11   5      209.71      242.44    126.44 o 
  -2  11   5        5.62       49.88     80.69 o 
  -1  11   5      215.61       19.03    112.15 o 
   0  11   5        1.37       45.44     54.30 o 
   1  11   5       25.19      135.32    119.57 o 
   2  11   5        0.13       17.70     78.12 o 
   3  11   5       26.49      179.48    114.62 o 
  -2  12   5      154.01       44.73    129.31 o 
  -1  12   5       17.39      132.97    113.06 o 
   0  12   5        7.54        1.48     65.91 o 
   1  12   5        2.81       27.52     80.48 o 
  -8   0   6       61.16      290.78    186.75 o 
  -6   0   6     2226.03     2156.31    138.09 o 
  -4   0   6     3386.50     3436.02    101.32 o 
  -2   0   6    18044.54    20650.24    151.32 o 
   0   0   6       90.47      130.79     18.56 o 
   2   0   6      720.33      849.65     43.82 o 
   4   0   6      102.23       77.35     56.57 o 
   6   0   6       11.02      158.87     86.57 o 
  -8   1   6        0.08      102.18    102.18 o 
  -7   1   6       72.48       54.64    120.38 o 
  -6   1   6        5.28      139.33    100.28 o 
  -5   1   6       63.67      170.60     77.91 o 
  -4   1   6       27.11       24.78     56.10 o 
  -3   1   6     1879.20     1821.43     64.25 o 
  -2   1   6     4335.40     4435.61     78.69 o 
  -1   1   6      957.81      866.66     38.04 o 
   0   1   6      165.65      164.61     20.29 o 
   1   1   6     6192.89     5901.80     27.71 o 
   2   1   6     2412.31     2264.61     73.97 o 
   3   1   6     2145.07     2081.94     64.15 o 
   4   1   6       92.26       96.61     50.28 o 
   5   1   6        0.71        5.52     54.10 o 
   6   1   6       58.19      171.59     62.45 o 
   7   1   6        7.97      131.76     65.35 o 
  -8   2   6       52.37       20.89     93.41 o 
  -7   2   6       31.36      131.88    104.73 o 
  -6   2   6      498.56      514.54    111.52 o 
  -5   2   6      772.85      916.74     93.62 o 
  -4   2   6     4380.40     4302.57    109.71 o 
  -3   2   6       37.77      131.61     43.08 o 
  -2   2   6     4323.55     4528.93     75.21 o 
  -1   2   6     1679.29     1474.84     45.79 o 
   0   2   6      628.35      656.04     65.95 o 
   1   2   6      422.87      385.58     38.30 o 
   2   2   6      477.12      401.78     42.33 o 
   3   2   6     1126.46     1024.05     57.60 o 
   4   2   6      200.34      217.46     49.14 o 
   5   2   6      601.60      615.26     62.88 o 
   6   2   6       15.91        0.00     51.86 o 
   7   2   6      105.05      146.92     55.35 o 
  -8   3   6       10.69       49.33    103.12 o 
  -7   3   6        7.86       11.41    113.07 o 
  -6   3   6       40.35      111.03    106.06 o 
  -5   3   6      860.08      896.17    103.85 o 
  -4   3   6        4.12       59.70     72.56 o 
  -3   3   6     4196.36     4699.03    104.19 o 
  -2   3   6     7355.31     7664.37    105.79 o 
  -1   3   6       24.19       60.52     34.77 o 
   0   3   6     1609.16     1350.50     49.09 o 
   1   3   6      213.13      183.97     43.32 o 
   2   3   6     4977.57     5113.55     95.03 o 
   3   3   6      740.62      781.63     60.35 o 
   4   3   6      143.59      200.91     56.66 o 
   5   3   6       99.25      112.98     58.48 o 
   6   3   6      402.67      270.86     63.44 o 
   7   3   6        8.91       10.49     50.91 o 
  -7   4   6      119.03      330.59    111.50 o 
  -6   4   6       39.09       28.49    106.71 o 
  -5   4   6      400.85      434.50     97.66 o 
  -4   4   6     1144.74      976.00     92.38 o 
  -3   4   6      227.45      314.35     64.01 o 
  -2   4   6       68.32      113.58     51.57 o 
  -1   4   6       30.88       65.56     43.08 o 
   0   4   6     2424.02     2022.30     53.31 o 
   1   4   6      814.65      822.35     63.80 o 
   2   4   6     1940.15     2001.68     82.42 o 
   3   4   6      818.52      815.09     47.01 o 
   4   4   6      590.84      691.26     73.99 o 
   5   4   6      552.18      680.09     78.87 o 
   6   4   6        5.89      116.15     68.55 o 
  -7   5   6       30.11      230.90    117.33 o 
  -6   5   6       31.60      173.82    110.31 o 
  -5   5   6      822.41      964.11    111.14 o 
  -4   5   6       74.98      210.55     84.72 o 
  -3   5   6     4940.71     5531.79    128.99 o 
  -2   5   6     2141.65     2029.34     86.32 o 
  -1   5   6      299.47      322.92     57.28 o 
   0   5   6     2329.81     1682.47   1427.88 o 
   1   5   6       17.20       98.56     59.19 o 
   2   5   6     1121.39     1203.46     83.64 o 
   3   5   6        0.08       54.00     54.00 o 
   4   5   6       15.58       68.52     78.84 o 
   5   5   6       56.58      115.07     83.68 o 
   6   5   6       69.80      118.95     80.23 o 
  -7   6   6      175.37      129.99    126.40 o 
  -6   6   6       45.36      171.68    117.77 o 
  -5   6   6       33.17      183.52    106.44 o 
  -4   6   6      103.76       20.62     90.89 o 
  -3   6   6       10.09       37.71     65.45 o 
  -2   6   6       42.99       68.44     69.47 o 
  -1   6   6     1144.69     1208.80     75.84 o 
   0   6   6     1517.41     1592.51     60.33 o 
   1   6   6      111.99       48.48     72.46 o 
   2   6   6      844.07      991.80     92.36 o 
   3   6   6      100.06      121.72     86.19 o 
   4   6   6      217.62      349.75     99.58 o 
   5   6   6       21.68        9.97     72.13 o 
   6   6   6        5.86       76.49     91.46 o 
  -6   7   6       44.47       74.05    120.47 o 
  -5   7   6      258.96      346.50    121.38 o 
  -4   7   6       53.15       20.39     72.14 o 
  -3   7   6     1061.52      928.28    107.90 o 
  -2   7   6      309.41      150.74     80.68 o 
  -1   7   6      219.88      325.24     74.08 o 
   0   7   6      813.18      747.26     56.98 o 
   1   7   6      139.64       32.11     84.81 o 
   2   7   6       55.16      206.62     86.83 o 
   3   7   6        3.86       93.05     98.05 o 
   4   7   6      120.93      171.90    110.22 o 
   5   7   6        5.40       74.49    102.58 o 
  -6   8   6        0.50       86.39     86.39 o 
  -5   8   6       20.84      166.51    122.76 o 
  -4   8   6        2.23       36.82    112.72 o 
  -3   8   6      417.85      444.60    104.24 o 
  -2   8   6      236.75      369.30     93.01 o 
  -1   8   6      832.20      891.05     91.62 o 
   0   8   6      256.90      496.88    113.84 o 
   1   8   6     1428.44     1277.77    103.24 o 
   2   8   6       71.05       93.15     99.01 o 
   3   8   6        2.82       24.57     71.55 o 
   4   8   6       51.62        9.64    112.26 o 
   5   8   6       69.65      156.77    111.05 o 
  -5   9   6       10.64       56.95     85.87 o 
  -4   9   6       25.06       46.17    113.13 o 
  -3   9   6        0.67        4.16     76.69 o 
  -2   9   6       67.64       33.24     95.62 o 
  -1   9   6        3.57       97.98     85.28 o 
   0   9   6        0.67       38.94     44.34 o 
   1   9   6      272.66      370.75    105.93 o 
   2   9   6       32.23       40.57    103.97 o 
   3   9   6      122.07       28.84    114.66 o 
   4   9   6      310.73      350.51    119.69 o 
  -4  10   6      101.52      324.26    126.87 o 
  -3  10   6      299.95      240.38    122.06 o 
  -2  10   6       11.19       35.96     79.58 o 
  -1  10   6      607.02      517.65    108.25 o 
   0  10   6       91.80      174.82     74.07 o 
   1  10   6      434.36      412.14    115.22 o 
   2  10   6        1.41       77.04     77.04 o 
   3  10   6       28.49        2.10     74.63 o 
  -3  11   6        0.34       85.87     85.87 o 
  -2  11   6       15.21      208.80    114.27 o 
  -1  11   6      146.70      150.81    110.91 o 
   0  11   6       43.88       91.54     76.96 o 
   1  11   6       61.41      129.06    119.69 o 
   2  11   6       28.98       25.99     73.05 o 
  -1  12   6      165.82       97.61    114.19 o 
   0  12   6       37.09       42.28     91.57 o 
  -7   0   7     1003.08      839.81    134.08 o 
  -5   0   7        2.87       45.43     73.32 o 
  -3   0   7       44.15       82.29     55.31 o 
  -1   0   7      789.64      947.98     43.83 o 
   1   0   7     7944.68     7253.32     86.72 o 
   3   0   7     1973.31     1616.50     48.02 o 
   5   0   7     1225.01     1265.73     98.09 o 
   7   0   7       22.83       22.99     95.96 o 
  -8   1   7        1.59      141.39    138.47 o 
  -7   1   7        0.64      165.50    124.92 o 
  -6   1   7       97.24        2.44    101.19 o 
  -5   1   7        4.39        1.23     85.17 o 
  -4   1   7     6560.86     6626.27    119.95 o 
  -3   1   7       18.06       16.75     49.07 o 
  -2   1   7     9999.83    10085.00    110.15 o 
  -1   1   7      393.18      389.67     36.50 o 
   0   1   7     4618.69     4742.39     48.86 o 
   1   1   7        1.83       24.57     29.57 o 
   2   1   7      267.21      281.35     38.26 o 
   3   1   7       11.64       76.00     42.61 o 
   4   1   7       31.12       31.68     52.46 o 
   5   1   7       47.30      108.37     58.83 o 
   6   1   7      153.82      116.80     64.09 o 
   7   1   7        0.60       61.57     61.57 o 
  -8   2   7       67.05       80.17    119.36 o 
  -7   2   7      436.94      457.16    122.73 o 
  -6   2   7      189.39      195.66    108.77 o 
  -5   2   7        2.39      104.14     81.52 o 
  -4   2   7       84.18       93.65     65.53 o 
  -3   2   7     1265.88     1113.57     62.52 o 
  -2   2   7      602.30      713.25     46.37 o 
  -1   2   7     1158.31     1126.34     45.79 o 
   0   2   7      996.95      904.94     75.69 o 
   1   2   7     2235.05     1934.38     56.11 o 
   2   2   7       19.14        6.55     51.82 o 
   3   2   7     1121.88      996.10     38.62 o 
   4   2   7       43.27       73.52     49.91 o 
   5   2   7      262.67      271.67     54.86 o 
   6   2   7       21.61      107.80     53.62 o 
  -7   3   7       23.55       16.33    112.09 o 
  -6   3   7       10.27       30.77    109.88 o 
  -5   3   7       28.89       16.81     95.47 o 
  -4   3   7      760.72      687.21     83.07 o 
  -3   3   7        3.46       30.04     56.03 o 
  -2   3   7     3177.90     2918.45     71.85 o 
  -1   3   7      418.31      440.11     42.76 o 
   0   3   7      718.89      741.80     31.52 o 
   1   3   7       31.36       33.55     33.55 o 
   2   3   7     1397.01     1358.25     44.50 o 
   3   3   7       30.30      101.30     49.69 o 
   4   3   7       43.58       41.87     53.18 o 
   5   3   7      210.15      258.46     58.71 o 
   6   3   7       23.10       65.17     53.74 o 
  -7   4   7      195.62      166.54    121.67 o 
  -6   4   7      153.49       97.49    103.27 o 
  -5   4   7      274.77      307.19    102.58 o 
  -4   4   7      564.26      603.11     90.05 o 
  -3   4   7     3800.97     4096.19    112.26 o 
  -2   4   7       37.63       49.08     49.08 o 
  -1   4   7     1973.47     2306.47     70.16 o 
   0   4   7     1051.05     1072.00     40.00 o 
   1   4   7      420.41      325.69     58.48 o 
   2   4   7      324.98      263.00     54.47 o 
   3   4   7       28.32       28.30     56.81 o 
   4   4   7      239.65      193.28     67.45 o 
   5   4   7       49.22        5.95     55.07 o 
   6   4   7        4.74       23.82     62.47 o 
  -7   5   7      161.75      145.48    122.24 o 
  -6   5   7      117.34       48.46     92.68 o 
  -5   5   7       59.49      140.13    104.74 o 
  -4   5   7       10.19       17.88     73.52 o 
  -3   5   7      546.75      573.69     78.87 o 
  -2   5   7      310.08      348.56     62.54 o 
  -1   5   7      324.87      379.32     58.23 o 
   0   5   7      618.29      653.23     44.60 o 
   1   5   7       75.56       31.82     65.27 o 
   2   5   7     2398.80     2444.80     98.67 o 
   3   5   7       19.17       42.81     55.73 o 
   4   5   7      462.12      467.31     88.41 o 
   5   5   7      127.81      225.88     80.99 o 
   6   5   7      157.95      244.38     74.26 o 
  -7   6   7       72.40       12.98    124.15 o 
  -6   6   7       91.53       31.71    118.42 o 
  -5   6   7      694.12      747.38    123.81 o 
  -4   6   7      325.49      303.21     97.59 o 
  -3   6   7      859.34      893.00     96.62 o 
  -2   6   7      493.79      581.00     75.59 o 
  -1   6   7     4882.64     5066.74    115.79 o 
   0   6   7      682.12      688.17     96.75 o 
   1   6   7       56.43       64.12     71.00 o 
   2   6   7      875.13      862.50     90.70 o 
   3   6   7      200.98      232.04     90.35 o 
   4   6   7       55.70      130.29     92.17 o 
   5   6   7      106.15      180.55     90.87 o 
  -6   7   7      149.64      108.45    124.94 o 
  -5   7   7      319.77      259.35    120.36 o 
  -4   7   7        0.36       78.89     78.89 o 
  -3   7   7      586.63      576.61     98.04 o 
  -2   7   7        0.04       34.34     62.70 o 
  -1   7   7      618.74      716.31     78.04 o 
   0   7   7      389.17      442.96     57.95 o 
   1   7   7       42.38       17.27     84.19 o 
   2   7   7      712.90      751.94    104.70 o 
   3   7   7      132.96      140.19     96.78 o 
   4   7   7      319.40      397.90    104.90 o 
   5   7   7       82.67       26.27    105.07 o 
  -6   8   7       40.43      104.87    121.84 o 
  -5   8   7      102.71       68.14    122.03 o 
  -4   8   7      203.78      138.01    111.29 o 
  -3   8   7      179.68      304.69    101.64 o 
  -2   8   7      283.10      285.52     88.14 o 
  -1   8   7      774.39      915.00     87.20 o 
   0   8   7      312.64      463.98     61.14 o 
   1   8   7      116.81      211.32     92.72 o 
   2   8   7      274.10      337.03     99.78 o 
   3   8   7      149.60       24.34    105.39 o 
   4   8   7        3.61       40.87    109.86 o 
   5   8   7       33.76       96.64    105.74 o 
  -5   9   7      167.58       26.03     87.21 o 
  -4   9   7       12.89       31.80     84.67 o 
  -3   9   7      152.19       81.84     81.84 o 
  -2   9   7       65.31       76.95     96.42 o 
  -1   9   7      309.92      344.69     87.50 o 
   0   9   7       23.42       55.04     62.04 o 
   1   9   7      101.67       67.38     96.83 o 
   2   9   7        0.56      182.14     99.44 o 
   3   9   7      161.16      128.60    108.06 o 
   4   9   7        9.83       19.16    108.87 o 
  -4  10   7      107.41       39.99    119.75 o 
  -3  10   7       12.80      118.60    108.77 o 
  -2  10   7        6.20       77.99     77.99 o 
  -1  10   7       32.46       26.41     93.27 o 
   0  10   7       96.75      397.54    239.04 o 
   1  10   7       96.63      112.30    105.92 o 
   2  10   7        3.77       75.15     75.15 o 
   3  10   7       57.80       42.57     74.58 o 
  -3  11   7        1.66       35.61    115.71 o 
  -2  11   7      152.53      151.97    110.96 o 
  -1  11   7       81.49      104.98    101.35 o 
   0  11   7        1.76       33.67     62.12 o 
   1  11   7      199.31       29.15    117.16 o 
   2  11   7       85.65      282.50    114.46 o 
  -6   0   8      142.38      223.91    101.21 o 
  -4   0   8        2.70       52.04     69.11 o 
  -2   0   8     6241.96     7067.32    104.54 o 
   0   0   8     7719.60     7702.63    170.90 o 
   2   0   8      216.98      166.97     41.25 o 
   4   0   8      152.52      251.41     63.86 o 
   6   0   8       68.88      211.04     88.34 o 
  -7   1   8      479.30      544.78    121.97 o 
  -6   1   8       92.64      229.21     94.76 o 
  -5   1   8      828.65      704.73     84.01 o 
  -4   1   8      691.82      833.07     69.87 o 
  -3   1   8      736.28      762.70     59.66 o 
  -2   1   8      120.62      133.04     42.61 o 
  -1   1   8      517.61      407.44     33.10 o 
   0   1   8      411.31      390.91     46.66 o 
   1   1   8      133.05       74.04     34.13 o 
   2   1   8      225.11      192.87     34.69 o 
   3   1   8     1842.89     1959.50     63.72 o 
   4   1   8        1.11       25.74     48.86 o 
   5   1   8      293.20      413.41     64.91 o 
   6   1   8       39.87       68.92     64.59 o 
  -7   2   8        0.76      123.64    123.64 o 
  -6   2   8      583.48      531.63    109.73 o 
  -5   2   8      416.94      592.38     85.96 o 
  -4   2   8       28.23       65.92     65.92 o 
  -3   2   8      213.47      131.00     54.59 o 
  -2   2   8     5959.32     5199.29     40.51 o 
  -1   2   8     2813.67     2867.56     63.00 o 
   0   2   8     1879.07     1583.42     55.14 o 
   1   2   8      551.03      447.96     42.03 o 
   2   2   8      608.44      509.22     52.69 o 
   3   2   8      444.03      532.69     51.36 o 
   4   2   8        1.69        9.43     52.59 o 
   5   2   8      166.56      198.69     52.82 o 
   6   2   8        9.59       35.17     49.79 o 
  -7   3   8      154.44      227.99    122.87 o 
  -6   3   8      616.86      671.45    123.11 o 
  -5   3   8      594.60      624.93    102.31 o 
  -4   3   8      865.31      988.71     88.26 o 
  -3   3   8      420.31      414.87     64.32 o 
  -2   3   8     2568.58     2659.77     75.82 o 
  -1   3   8     2956.84     2930.71     69.81 o 
   0   3   8      232.32      114.84    113.53 o 
   1   3   8        4.82       30.80     35.49 o 
   2   3   8      137.42       97.47     48.56 o 
   3   3   8       80.15       99.21     50.04 o 
   4   3   8       78.63       60.58     54.31 o 
   5   3   8       63.10      145.83     58.73 o 
   6   3   8       24.07        5.74     53.02 o 
  -7   4   8       56.01       83.54    110.39 o 
  -6   4   8      673.70      586.76    125.80 o 
  -5   4   8       45.84      157.47     99.71 o 
  -4   4   8       20.99       76.09     76.09 o 
  -3   4   8       10.29       63.32     63.32 o 
  -2   4   8     1396.79     1489.32     75.51 o 
  -1   4   8      436.46      543.49     57.21 o 
   0   4   8      534.04      551.00     36.74 o 
   1   4   8      704.88      750.69     60.55 o 
   2   4   8       38.27       41.52     45.13 o 
   3   4   8      385.83      360.94     66.56 o 
   4   4   8      242.10      206.36     66.41 o 
   5   4   8       20.14       18.87     59.98 o 
   6   4   8       16.72       55.63     60.59 o 
  -7   5   8        7.50       20.79    102.26 o 
  -6   5   8      492.18      354.10    124.78 o 
  -5   5   8      554.55      614.51    115.29 o 
  -4   5   8      265.16      282.69     93.08 o 
  -3   5   8     1309.03     1483.36     96.93 o 
  -2   5   8     1202.25     1309.53     81.56 o 
  -1   5   8     1561.59     1818.60     75.86 o 
   0   5   8      139.63      139.63     42.23 o 
   1   5   8      393.54      488.77     65.12 o 
   2   5   8       39.58       33.04     67.18 o 
   3   5   8       50.12      120.66     69.21 o 
   4   5   8       31.59      106.16     73.93 o 
   5   5   8       15.36      128.30     74.86 o 
  -6   6   8      501.22      441.50    124.54 o 
  -5   6   8      852.43      772.19    118.72 o 
  -4   6   8       72.18       63.82     99.02 o 
  -3   6   8       42.09        9.55     71.10 o 
  -2   6   8       20.69       34.95     68.14 o 
  -1   6   8      765.62      780.95     70.47 o 
   0   6   8      272.72      156.52    185.74 o 
   1   6   8      384.41      233.77     77.18 o 
   2   6   8     1019.47      957.89     93.10 o 
   3   6   8        4.03       19.38     84.93 o 
   4   6   8      106.05      230.29     83.34 o 
   5   6   8       23.00       23.71     64.22 o 
  -6   7   8       37.91       19.09    119.64 o 
  -5   7   8      161.70       14.22     90.75 o 
  -4   7   8       51.64      114.04     98.63 o 
  -3   7   8     1160.58     1211.24    103.60 o 
  -2   7   8      172.97      173.97     67.75 o 
  -1   7   8      161.61       86.32     72.04 o 
   0   7   8      987.68      954.03    662.36 o 
   1   7   8     1245.02      994.07    102.97 o 
   2   7   8      380.26      452.58     93.24 o 
   3   7   8       17.86       71.64     93.67 o 
   4   7   8      200.06      422.73     97.54 o 
   5   7   8      139.94      175.28     93.96 o 
  -5   8   8      360.90      370.41    121.59 o 
  -4   8   8        1.21      184.64    105.69 o 
  -3   8   8      606.05      511.60    103.34 o 
  -2   8   8       73.40      133.64     83.49 o 
  -1   8   8      516.04      519.34     82.30 o 
   0   8   8      135.60      197.81     58.33 o 
   1   8   8       67.10       45.66     90.21 o 
   2   8   8      761.09      709.93    106.79 o 
   3   8   8       96.28       11.80    105.57 o 
   4   8   8        8.79        2.99    104.88 o 
  -5   9   8        2.38       15.99    120.06 o 
  -4   9   8       93.52       84.85    112.45 o 
  -3   9   8       54.83       83.96     83.96 o 
  -2   9   8        0.91      211.31     93.23 o 
  -1   9   8       65.59       16.71     68.70 o 
   0   9   8      337.78      444.60     76.49 o 
   1   9   8      170.87        5.69     68.30 o 
   2   9   8      168.21      198.28    106.07 o 
   3   9   8       60.68       33.34    104.28 o 
  -4  10   8        1.21       27.33     82.40 o 
  -3  10   8      529.49      530.03    111.53 o 
  -2  10   8        4.53       73.79     73.79 o 
  -1  10   8        1.34       70.50     70.50 o 
   0  10   8        0.25       46.28     64.60 o 
   1  10   8       13.69       47.63    102.83 o 
   2  10   8       10.40       36.91     69.54 o 
  -2  11   8       34.74       48.63     79.62 o 
  -1  11   8       58.93       75.70     75.70 o 
   0  11   8       35.32       86.44     68.53 o 
   1  11   8      168.64      140.78    102.86 o 
  -7   0   9       49.56      180.19    116.33 o 
  -5   0   9     1412.13     1337.28     92.64 o 
  -3   0   9       38.76      112.42     66.24 o 
  -1   0   9     2759.67     2605.44     40.01 o 
   1   0   9      981.55     1039.66     52.31 o 
   3   0   9        3.37      110.76     58.03 o 
   5   0   9        3.68       55.41     75.41 o 
  -7   1   9       41.84      122.47    111.17 o 
  -6   1   9     1166.63     1230.22    106.65 o 
  -5   1   9       15.02       74.83     74.83 o 
  -4   1   9     1577.77     1624.21     83.43 o 
  -3   1   9      343.26      294.36     56.21 o 
  -2   1   9      190.42      227.35     42.98 o 
  -1   1   9       22.57       21.29     36.11 o 
   0   1   9     1564.19     1646.23     54.61 o 
   1   1   9      440.41      447.58     40.59 o 
   2   1   9      191.13      177.79     41.80 o 
   3   1   9      282.81      300.18     49.81 o 
   4   1   9        0.28        6.87     56.19 o 
   5   1   9       18.19       45.47     62.61 o 
   6   1   9        0.08       17.13     58.15 o 
  -7   2   9      171.65      285.20    119.97 o 
  -6   2   9       42.69      149.22    104.97 o 
  -5   2   9      967.58      977.41     93.66 o 
  -4   2   9      361.06      467.93     68.62 o 
  -3   2   9       55.84      106.50     50.60 o 
  -2   2   9     1711.74     1884.75     63.90 o 
  -1   2   9     1434.46     1301.25     34.77 o 
   0   2   9      808.32      939.18     33.26 o 
   1   2   9      918.62      824.41     35.62 o 
   2   2   9      398.87      440.87     47.50 o 
   3   2   9       37.45        0.00     40.03 o 
   4   2   9      173.94      178.98     52.54 o 
   5   2   9       31.51       30.33     47.92 o 
   6   2   9       56.05       16.74     51.05 o 
  -7   3   9      112.44      186.05    130.35 o 
  -6   3   9      257.29      315.57    113.63 o 
  -5   3   9        1.33       77.87     92.74 o 
  -4   3   9      738.10      772.72     84.17 o 
  -3   3   9      129.09      113.50     61.77 o 
  -2   3   9      424.23      315.84     54.31 o 
  -1   3   9       33.56       80.42     43.31 o 
   0   3   9     2341.37     2502.53     46.16 o 
   1   3   9     1101.86      973.87     56.31 o 
   2   3   9      229.33      219.32     46.76 o 
   3   3   9      628.40      690.63     58.03 o 
   4   3   9        1.58       41.26     51.32 o 
   5   3   9      201.69      324.58     56.53 o 
   6   3   9        4.25       20.52     52.15 o 
  -7   4   9      350.77      357.76    130.12 o 
  -6   4   9        8.06       38.77    116.29 o 
  -5   4   9      709.00      841.95    114.17 o 
  -4   4   9     1539.46     1532.57    108.52 o 
  -3   4   9      254.94      395.31     67.48 o 
  -2   4   9     1064.78     1074.01     71.80 o 
  -1   4   9      325.80      382.15     52.15 o 
   0   4   9     1087.94      783.50    534.53 o 
   1   4   9      227.11      274.57     52.05 o 
   2   4   9      275.65      212.27     42.80 o 
   3   4   9       42.27       48.46     48.46 o 
   4   4   9       23.49       94.11     59.73 o 
   5   4   9       41.79       51.86     51.86 o 
  -6   5   9       28.41       40.44    106.31 o 
  -5   5   9       65.34        9.93     95.98 o 
  -4   5   9      442.35      421.91     97.66 o 
  -3   5   9      439.68      402.43     86.53 o 
  -2   5   9     1332.18     1522.39     84.48 o 
  -1   5   9        0.29       51.37     51.37 o 
   0   5   9      371.78      237.11     70.05 o 
   1   5   9      243.00      223.19     62.67 o 
   2   5   9      499.63      501.80     73.16 o 
   3   5   9      155.11      120.39     72.36 o 
   4   5   9       67.97       63.29     68.87 o 
   5   5   9       71.67       94.80     69.74 o 
  -6   6   9        7.54      136.94    117.28 o 
  -5   6   9      232.18      239.68    116.66 o 
  -4   6   9      543.35      376.84    104.24 o 
  -3   6   9      263.87      364.60     88.77 o 
  -2   6   9      351.64      294.78     62.91 o 
  -1   6   9      303.65      269.07     66.77 o 
   0   6   9      156.64      143.56     61.81 o 
   1   6   9      138.08      142.21     51.62 o 
   2   6   9       45.04      113.48     75.38 o 
   3   6   9       14.18        0.00     58.61 o 
   4   6   9       42.17       17.42     62.14 o 
   5   6   9        0.77       37.23     60.59 o 
  -6   7   9        7.80       24.78     94.61 o 
  -5   7   9       23.53      221.07    112.73 o 
  -4   7   9      273.59       99.26    103.78 o 
  -3   7   9     1187.69     1188.34    108.81 o 
  -2   7   9      604.26      573.08     89.41 o 
  -1   7   9       62.74       44.32     75.39 o 
   0   7   9       42.98       47.28     50.13 o 
   1   7   9      165.62      163.18     86.39 o 
   2   7   9      211.37       56.00     90.27 o 
   3   7   9        2.06       59.76     88.23 o 
   4   7   9      263.44      188.73     93.53 o 
  -5   8   9      215.69        7.14     94.12 o 
  -4   8   9        3.86      125.07    100.20 o 
  -3   8   9       44.09       44.14     79.20 o 
  -2   8   9      306.02      146.38     88.77 o 
  -1   8   9      228.53      216.98     80.53 o 
   0   8   9      120.29      255.85     55.28 o 
   1   8   9       31.03       57.73     89.47 o 
   2   8   9      265.51      245.07     95.74 o 
   3   8   9       72.28       69.27     69.27 o 
   4   8   9       71.84      240.72     99.52 o 
  -4   9   9      148.36       90.21     90.21 o 
  -3   9   9      264.44      337.42    103.82 o 
  -2   9   9       21.75       98.86     95.68 o 
  -1   9   9      651.20      533.93     92.33 o 
   0   9   9       14.92       20.29     57.84 o 
   1   9   9       53.17       63.34     92.96 o 
   2   9   9       24.83        8.54     95.38 o 
   3   9   9        0.31       17.38     97.48 o 
  -3  10   9       45.07       41.40    103.31 o 
  -2  10   9       26.84       33.61     89.60 o 
  -1  10   9       49.96       56.00     83.89 o 
   0  10   9        9.65       53.47     62.36 o 
   1  10   9       70.36      170.95     98.62 o 
   2  10   9      184.61      204.95    103.10 o 
  -6   0  10      824.95      842.82    109.36 o 
  -4   0  10     3077.77     3040.72    105.44 o 
  -2   0  10     1689.67     1488.56     48.02 o 
   0   0  10        0.56        1.54     60.95 o 
   2   0  10       44.15       10.25     48.70 o 
   4   0  10      149.93      261.05     76.59 o 
  -7   1  10        4.51       85.85    103.27 o 
  -6   1  10       19.31       61.68     93.28 o 
  -5   1  10      343.67      347.46     86.61 o 
  -4   1  10        7.81       23.05     61.94 o 
  -3   1  10      926.39      933.42     65.68 o 
  -2   1  10       86.04      139.33     47.11 o 
  -1   1  10     1583.84     1405.42     36.58 o 
   0   1  10       19.13        8.63     22.99 o 
   1   1  10      749.76      684.91     46.64 o 
   2   1  10       82.83       55.10     51.20 o 
   3   1  10     1208.45     1016.86     67.84 o 
   4   1  10        4.40       83.83     55.83 o 
   5   1  10       46.77       43.68     61.55 o 
  -7   2  10       60.65       45.79    117.73 o 
  -6   2  10      604.53      663.31    105.08 o 
  -5   2  10       14.74       55.23     85.03 o 
  -4   2  10     2140.52     2039.20     94.13 o 
  -3   2  10       97.83      179.22     53.85 o 
  -2   2  10      456.46      467.03     55.07 o 
  -1   2  10      639.72      579.52     48.80 o 
   0   2  10       92.32       30.62     26.85 o 
   1   2  10      571.19      561.58     32.69 o 
   2   2  10      140.53      216.64     42.58 o 
   3   2  10        6.86        1.28     45.53 o 
   4   2  10        0.66       39.28     51.41 o 
   5   2  10      117.52      219.20     53.37 o 
  -7   3  10       19.33      121.33    121.33 o 
  -6   3  10        1.91       22.10    107.10 o 
  -5   3  10      490.84      493.92    100.54 o 
  -4   3  10       16.72       36.17     75.14 o 
  -3   3  10     1750.63     1981.70     85.38 o 
  -2   3  10      795.74      715.27     59.16 o 
  -1   3  10      257.44      266.25     44.76 o 
   0   3  10      409.03      244.64    183.71 o 
   1   3  10      164.97      165.91     45.69 o 
   2   3  10       98.62      137.04     49.95 o 
   3   3  10       23.70       28.40     42.25 o 
   4   3  10       92.32      154.30     53.15 o 
   5   3  10        8.63       85.62     49.62 o 
  -6   4  10       98.51       61.45    114.44 o 
  -5   4  10        7.86       14.60     99.17 o 
  -4   4  10      389.31      358.01     91.43 o 
  -3   4  10       12.64       61.31     69.14 o 
  -2   4  10       60.79      106.39     58.11 o 
  -1   4  10      195.25      277.87     53.00 o 
   0   4  10     1439.18     1691.14    995.17 o 
   1   4  10       68.56      104.76     48.85 o 
   2   4  10      349.42      494.13     57.55 o 
   3   4  10      121.76      237.09     55.10 o 
   4   4  10      101.17      121.59     58.51 o 
   5   4  10       89.38      149.00     57.04 o 
  -6   5  10       26.53      103.47    117.30 o 
  -5   5  10      666.55      749.27    119.77 o 
  -4   5  10       12.30       66.60     86.66 o 
  -3   5  10     1045.02     1098.57    101.75 o 
  -2   5  10      897.68      783.96     78.10 o 
  -1   5  10       67.61        9.91     48.33 o 
   0   5  10      509.40      513.69     42.23 o 
   1   5  10        0.01       15.77     44.31 o 
   2   5  10       69.85       77.72     62.38 o 
   3   5  10       44.80       79.16     57.31 o 
   4   5  10       91.45       60.74     64.75 o 
   5   5  10       48.29       39.42     62.20 o 
  -6   6  10        0.10      222.31    108.73 o 
  -5   6  10       18.21       90.80    108.03 o 
  -4   6  10      115.46       92.58    100.06 o 
  -3   6  10       16.68        2.22     89.60 o 
  -2   6  10       33.38        2.07     75.49 o 
  -1   6  10      175.73      108.90     69.15 o 
   0   6  10     1111.34     1289.40     60.54 o 
   1   6  10        0.81       52.81     68.67 o 
   2   6  10      108.73      110.62     73.96 o 
   3   6  10       77.01       32.43     55.10 o 
   4   6  10      147.22      189.01     74.35 o 
  -5   7  10      192.98      291.83    114.80 o 
  -4   7  10      124.62       79.74    103.91 o 
  -3   7  10      339.29      305.86     98.08 o 
  -2   7  10      115.92       60.47     81.52 o 
  -1   7  10        6.40       32.04     64.09 o 
   0   7  10      597.01      480.06     54.52 o 
   1   7  10        0.09       54.89     54.89 o 
   2   7  10       10.42       58.57     58.57 o 
   3   7  10        0.77       14.28     59.46 o 
   4   7  10        1.17       15.81     61.30 o 
  -5   8  10       26.91       37.07    108.65 o 
  -4   8  10       15.16       97.60    102.28 o 
  -3   8  10       50.49       67.89     80.74 o 
  -2   8  10        1.05       54.58     75.04 o 
  -1   8  10      403.22      470.46     79.17 o 
   0   8  10      125.60      140.40     53.95 o 
   1   8  10        9.40       45.45     83.98 o 
   2   8  10       15.27      125.32     92.75 o 
   3   8  10       10.67       63.29     87.66 o 
  -4   9  10       60.44       28.87     84.18 o 
  -3   9  10       35.96       10.43     96.48 o 
  -2   9  10       20.47      103.37     89.22 o 
  -1   9  10       54.64      165.36     79.58 o 
   0   9  10       62.44        5.77     51.33 o 
   1   9  10       47.04      126.31     90.53 o 
   2   9  10       22.58       56.59     92.62 o 
  -2  10  10       12.84       37.16     92.44 o 
  -1  10  10      159.97       28.06     70.25 o 
   0  10  10        3.95       65.70     65.70 o 
   1  10  10       61.02      107.26     93.42 o 
  -7   0  11      159.40      200.27    107.11 o 
  -5   0  11       57.14      104.56     84.60 o 
  -3   0  11     1078.80     1007.33     76.33 o 
  -1   0  11       77.19      106.24     48.81 o 
   1   0  11     2084.08     2065.98     75.11 o 
   3   0  11        8.40      108.74     65.81 o 
   5   0  11      655.48      684.44    102.39 o 
  -7   1  11        2.79       71.91    100.16 o 
  -6   1  11        9.11       52.27     93.52 o 
  -5   1  11       38.28       34.96     80.04 o 
  -4   1  11     1437.72     1194.23     85.63 o 
  -3   1  11      304.38      361.20     64.10 o 
  -2   1  11     3049.17     2833.38     80.21 o 
  -1   1  11      137.64       69.82     41.96 o 
   0   1  11       25.56       13.11     29.93 o 
   1   1  11      725.30      710.49     47.66 o 
   2   1  11       93.42       74.36     41.78 o 
   3   1  11       59.42       16.24     47.35 o 
   4   1  11        0.82       12.32     61.46 o 
   5   1  11        8.18      136.40     65.66 o 
  -6   2  11      248.78      137.03     98.98 o 
  -5   2  11      314.62      402.97     88.16 o 
  -4   2  11        5.61       41.81     66.64 o 
  -3   2  11      338.59      295.60     61.16 o 
  -2   2  11      382.92      457.44     52.32 o 
  -1   2  11      667.58      625.51     49.23 o 
   0   2  11      137.37       98.57     26.46 o 
   1   2  11     1249.19     1225.42     35.92 o 
   2   2  11       81.55      173.29     42.20 o 
   3   2  11       32.51       58.81     46.06 o 
   4   2  11        1.44       45.22     51.46 o 
   5   2  11      100.54       37.60     53.90 o 
  -6   3  11       15.38       45.77    104.42 o 
  -5   3  11      401.35      418.52     91.81 o 
  -4   3  11      493.93      467.62     82.93 o 
  -3   3  11      854.23      953.61     77.01 o 
  -2   3  11     1489.43     1408.90     70.52 o 
  -1   3  11       63.63       13.61     42.82 o 
   0   3  11       28.83       26.63     29.94 o 
   1   3  11      838.92      847.43     50.06 o 
   2   3  11       25.19       15.64     43.19 o 
   3   3  11       10.52        5.52     40.01 o 
   4   3  11       31.48      115.65     49.07 o 
   5   3  11        1.61       22.61     51.05 o 
  -6   4  11      379.88      290.05    120.90 o 
  -5   4  11      611.37      774.23    112.03 o 
  -4   4  11       32.26       39.95     78.64 o 
  -3   4  11      365.87      505.28     75.51 o 
  -2   4  11       27.00        6.08     59.02 o 
  -1   4  11      495.59      486.20     57.20 o 
   0   4  11      157.58       55.48     77.44 o 
   1   4  11        9.04       65.46     45.13 o 
   2   4  11       19.62       98.77     50.16 o 
   3   4  11       21.40       16.90     44.80 o 
   4   4  11        1.94       46.53     46.53 o 
  -6   5  11        6.23       95.72    114.45 o 
  -5   5  11      297.86      193.04    114.84 o 
  -4   5  11       88.33      132.08     93.69 o 
  -3   5  11        2.92       23.31     81.45 o 
  -2   5  11      207.27      216.78     70.92 o 
  -1   5  11      186.30      312.83     61.93 o 
   0   5  11      139.79      166.33     52.84 o 
   1   5  11       15.89       69.44     56.33 o 
   2   5  11      351.95      449.01     65.13 o 
   3   5  11        2.92        1.30     47.10 o 
   4   5  11       65.93       71.25     61.55 o 
  -5   6  11       60.13      106.94    109.40 o 
  -4   6  11       84.57        5.14     97.01 o 
  -3   6  11      831.43      934.19    100.08 o 
  -2   6  11      249.95      278.34     81.95 o 
  -1   6  11      151.93      113.98     69.85 o 
   0   6  11      151.44       86.60     61.16 o 
   1   6  11       42.55       74.49     66.06 o 
   2   6  11      243.40      352.16     71.11 o 
   3   6  11       11.87       98.57     66.38 o 
   4   6  11        0.91        9.51     68.23 o 
  -5   7  11      260.90      313.25    112.65 o 
  -4   7  11       33.21       16.07     88.19 o 
  -3   7  11       28.83       82.30     82.30 o 
  -2   7  11        0.10       45.25     78.29 o 
  -1   7  11       23.30       38.20     72.75 o 
   0   7  11       92.38       85.89     49.14 o 
   1   7  11        0.68      143.51     72.51 o 
   2   7  11      230.79      315.29     78.00 o 
   3   7  11       14.94       42.15     75.44 o 
  -4   8  11       79.48       42.22    100.40 o 
  -3   8  11      309.33      155.41    100.20 o 
  -2   8  11      257.32      447.21     92.15 o 
  -1   8  11        2.98       58.43     65.98 o 
   0   8  11      176.31      279.89     52.78 o 
   1   8  11        9.62       58.26     58.26 o 
   2   8  11       62.80      111.37     85.04 o 
  -3   9  11        9.07       54.81     91.49 o 
  -2   9  11        0.23       23.18     88.99 o 
  -1   9  11        2.76       68.63     68.63 o 
   0   9  11       31.57       24.14     49.52 o 
   1   9  11       90.84        5.27     59.18 o 
  -6   0  12      407.20      337.30    103.62 o 
  -4   0  12      138.10       82.55     77.04 o 
  -2   0  12      968.05     1013.91     68.01 o 
   0   0  12      603.10      661.03     62.59 o 
   2   0  12       24.83       50.63     58.25 o 
   4   0  12       25.92      112.33     76.39 o 
  -6   1  12       26.88        2.39     94.08 o 
  -5   1  12        7.73       45.24     76.11 o 
  -4   1  12      106.18       78.14     68.53 o 
  -3   1  12      338.72      272.73     70.54 o 
  -2   1  12       11.10       36.86     49.15 o 
  -1   1  12      546.56      682.19     50.52 o 
   0   1  12       88.21       60.28     29.13 o 
   1   1  12       51.33      125.83     36.30 o 
   2   1  12        3.38        5.03     44.37 o 
   3   1  12      374.16      369.87     60.75 o 
   4   1  12       22.33       57.05     57.05 o 
  -6   2  12      485.40      631.60    104.61 o 
  -5   2  12       21.89       43.21     81.34 o 
  -4   2  12      440.78      291.52     75.94 o 
  -3   2  12      167.24      111.92     61.64 o 
  -2   2  12      470.78      584.47     56.63 o 
  -1   2  12      917.64      842.89     52.80 o 
   0   2  12      757.88      603.71     32.14 o 
   1   2  12        3.46       31.15     36.03 o 
   2   2  12       48.79       29.23     40.01 o 
   3   2  12      198.66      240.25     48.83 o 
   4   2  12       28.57       52.52     54.07 o 
  -6   3  12       56.33       89.30    102.82 o 
  -5   3  12      241.50      240.35     93.32 o 
  -4   3  12      445.07      357.29     80.11 o 
  -3   3  12      871.35      867.80     76.02 o 
  -2   3  12      181.86      281.19     56.03 o 
  -1   3  12      156.82      199.96     47.04 o 
   0   3  12       85.64       72.49     44.07 o 
   1   3  12        2.72       34.58     34.58 o 
   2   3  12       14.05       16.45     45.44 o 
   3   3  12       21.13       16.08     45.24 o 
   4   3  12       39.81      136.90     48.03 o 
  -6   4  12      272.19      360.58    112.02 o 
  -5   4  12        2.19      163.65     97.81 o 
  -4   4  12      353.33      448.80     88.42 o 
  -3   4  12      138.55       63.52     71.09 o 
  -2   4  12      186.32      233.31     65.63 o 
  -1   4  12      245.63      197.45     55.94 o 
   0   4  12      584.19      300.81    193.29 o 
   1   4  12      136.69      203.29     44.89 o 
   2   4  12      114.45      187.74     48.85 o 
   3   4  12       80.07      138.76     50.98 o 
   4   4  12        3.35       24.64     51.54 o 
  -5   5  12      105.95      146.25    106.78 o 
  -4   5  12      471.27      384.25     97.17 o 
  -3   5  12      302.99      332.55     86.02 o 
  -2   5  12       48.31       33.15     66.49 o 
  -1   5  12      213.81      181.77     61.32 o 
   0   5  12       12.70        0.89     33.27 o 
   1   5  12        8.46       17.84     42.17 o 
   2   5  12        3.61        5.54     53.73 o 
   3   5  12        2.30       21.86     56.13 o 
  -5   6  12      115.79      113.26    108.89 o 
  -4   6  12       39.14       10.06     96.79 o 
  -3   6  12      120.82      174.67     86.03 o 
  -2   6  12      268.35      282.63     84.44 o 
  -1   6  12        2.81       27.95     55.37 o 
   0   6  12        5.07        2.31     62.18 o 
   1   6  12       53.09       63.70     62.27 o 
   2   6  12       12.69       81.43     60.48 o 
   3   6  12        0.24        8.33     48.80 o 
  -4   7  12       97.15       28.34     99.20 o 
  -3   7  12       60.66        7.09     90.57 o 
  -2   7  12       12.26        5.63     71.51 o 
  -1   7  12      213.85       91.62     72.64 o 
   0   7  12      139.73      224.22     47.33 o 
   1   7  12        3.11      113.71     65.08 o 
   2   7  12      103.07      133.84     69.93 o 
  -3   8  12      106.13       33.58     94.71 o 
  -2   8  12       73.36       24.14     85.85 o 
  -1   8  12       30.11      104.62     68.36 o 
   0   8  12       33.85       17.56     48.39 o 
   1   8  12        0.12       28.20     72.22 o 
  -1   9  12       12.49       38.64     77.58 o 
  -5   0  13      870.53      752.06     92.80 o 
  -3   0  13      338.11      374.39     71.75 o 
  -1   0  13      685.34      523.91     71.20 o 
   1   0  13       80.20       44.40     51.23 o 
   3   0  13       67.87      155.73     75.91 o 
  -6   1  13      451.80      544.35     92.02 o 
  -5   1  13        6.19       49.38     79.53 o 
  -4   1  13      308.03      446.29     74.48 o 
  -3   1  13       14.43       32.92     56.28 o 
  -2   1  13      137.78      132.78     50.82 o 
  -1   1  13       48.66       50.96     47.33 o 
   0   1  13      209.56      199.27     31.00 o 
   1   1  13       80.16       22.91     43.45 o 
   2   1  13        1.41       54.35     48.05 o 
   3   1  13        9.70       47.56     51.16 o 
   4   1  13        9.58        8.96     57.36 o 
  -6   2  13        9.34       78.14     91.65 o 
  -5   2  13      433.84      254.11     88.37 o 
  -4   2  13      295.99      225.09     74.64 o 
  -3   2  13       38.01       46.14     59.36 o 
  -2   2  13        2.06        1.40     50.68 o 
  -1   2  13      415.83      501.59     48.04 o 
   0   2  13      191.85      278.87     71.02 o 
   1   2  13      136.45      124.62     32.99 o 
   2   2  13        2.58        8.16     37.12 o 
   3   2  13        8.93       48.11     47.42 o 
   4   2  13       10.88        2.45     47.93 o 
  -5   3  13       94.02       50.34     87.83 o 
  -4   3  13      151.42       97.87     78.82 o 
  -3   3  13        6.62       43.33     63.64 o 
  -2   3  13      537.03      551.50     62.49 o 
  -1   3  13       21.35       22.73     42.43 o 
   0   3  13       65.81       85.69     29.03 o 
   1   3  13      128.14      136.54     40.00 o 
   2   3  13      119.22       78.73     43.77 o 
   3   3  13       48.43       69.48     44.30 o 
  -5   4  13      225.56      395.10     94.27 o 
  -4   4  13      153.27      129.07     84.64 o 
  -3   4  13        1.36        1.91     66.79 o 
  -2   4  13      247.28      207.66     64.11 o 
  -1   4  13       39.57       34.66     50.91 o 
   0   4  13       91.88       35.37     44.84 o 
   1   4  13       45.25       14.28     41.95 o 
   2   4  13        0.35       60.02     44.69 o 
   3   4  13       69.45       59.28     47.07 o 
  -5   5  13       44.39      217.64     97.74 o 
  -4   5  13       28.05       61.36     89.89 o 
  -3   5  13       39.41       24.78     77.71 o 
  -2   5  13      369.73      443.71     71.02 o 
  -1   5  13       21.69        0.00     51.50 o 
   0   5  13      137.65      197.55     65.34 o 
   1   5  13       91.34       98.14     50.74 o 
   2   5  13       57.42      104.08     51.65 o 
   3   5  13       15.61       15.76     48.96 o 
  -4   6  13       72.31      101.74     95.44 o 
  -3   6  13       13.08       88.79     82.44 o 
  -2   6  13      255.99      260.33     77.63 o 
  -1   6  13       48.93       60.25     62.75 o 
   0   6  13        5.65       26.89     59.14 o 
   1   6  13        0.28       29.56     42.22 o 
   2   6  13        4.28       43.08     46.16 o 
  -3   7  13      226.79      162.66     89.90 o 
  -2   7  13       40.54       38.86     80.90 o 
  -1   7  13        4.33        4.83     59.46 o 
   0   7  13       73.21       34.59     44.48 o 
   1   7  13        0.13        5.37     44.89 o 
  -1   8  13       95.88      150.17     69.32 o 
  -4   0  14      452.68      479.57     85.61 o 
  -2   0  14      100.48      101.92     63.44 o 
   0   0  14       11.75       36.22     36.22 o 
   2   0  14        8.03       25.08     66.89 o 
  -5   1  14      344.01      393.11     82.48 o 
  -4   1  14       15.39      101.42     69.31 o 
  -3   1  14       56.16       55.98     61.06 o 
  -2   1  14       70.94       40.98     52.25 o 
  -1   1  14       98.56      137.34     50.29 o 
   0   1  14       24.08        2.02     28.67 o 
   1   1  14      311.58      256.18     40.47 o 
   2   1  14        5.20       24.57     45.53 o 
   3   1  14       15.60      103.80     59.98 o 
  -5   2  14       19.31      117.29     78.38 o 
  -4   2  14      541.58      481.47     79.28 o 
  -3   2  14      134.12       63.90     64.05 o 
  -2   2  14        4.90       39.61     46.57 o 
  -1   2  14        1.59       23.18     40.89 o 
   0   2  14       44.90       42.53     27.41 o 
   1   2  14        4.84       32.48     32.48 o 
   2   2  14        4.26       88.89     39.85 o 
   3   2  14        0.05       53.91     46.60 o 
  -5   3  14      313.67      344.43     88.71 o 
  -4   3  14       10.76       30.81     73.22 o 
  -3   3  14      158.78      178.13     64.63 o 
  -2   3  14      141.94       35.13     54.42 o 
  -1   3  14      122.15      164.78     47.41 o 
   0   3  14        0.97       14.16     24.83 o 
   1   3  14       16.15        3.99     37.99 o 
   2   3  14        5.65       72.55     39.97 o 
   3   3  14        7.66       14.62     38.13 o 
  -4   4  14      240.73      163.15     84.99 o 
  -3   4  14       72.85       36.10     71.67 o 
  -2   4  14        3.60       23.02     52.37 o 
  -1   4  14       23.34       58.51     50.58 o 
   0   4  14      168.20      147.55    128.95 o 
   1   4  14        1.03        4.63     32.96 o 
   2   4  14       31.99       89.41     43.43 o 
  -4   5  14       57.70       14.64     80.91 o 
  -3   5  14      137.99      311.41     78.96 o 
  -2   5  14       75.08       46.39     64.26 o 
  -1   5  14       20.25       80.07     53.78 o 
   0   5  14       47.52       68.52     33.63 o 
   1   5  14        1.96       20.21     42.74 o 
   2   5  14       21.93       31.29     46.74 o 
  -3   6  14       20.50       17.37     73.37 o 
  -2   6  14       26.75       70.79     72.06 o 
  -1   6  14       22.21       21.49     55.17 o 
   0   6  14      111.34       33.37     49.55 o 
   1   6  14        0.18       13.29     39.67 o 
  -1   7  14        1.09       89.53     63.54 o 
  -3   0  15      334.94      456.37     80.66 o 
  -1   0  15        1.83       17.64     56.64 o 
   1   0  15       49.94      111.57     57.93 o 
  -4   1  15      584.63      588.27     77.64 o 
  -3   1  15        0.17       71.40     61.84 o 
  -2   1  15      113.94      208.44     55.17 o 
  -1   1  15       16.44       47.63     47.63 o 
   0   1  15        2.60        5.83     29.75 o 
   1   1  15       15.76       20.87     42.47 o 
   2   1  15        5.85        1.30     48.21 o 
  -4   2  15       11.21       67.53     67.68 o 
  -3   2  15      263.09      254.82     63.19 o 
  -2   2  15        2.99        5.05     47.66 o 
  -1   2  15        2.03       41.80     41.80 o 
   0   2  15        0.18       34.75     48.27 o 
   1   2  15       57.32        8.88     38.50 o 
   2   2  15        1.35       84.02     43.91 o 
  -4   3  15      243.56      320.88     74.51 o 
  -3   3  15       17.71      111.58     62.77 o 
  -2   3  15      120.98      101.07     52.67 o 
  -1   3  15       32.84        5.96     44.67 o 
   0   3  15        3.59       24.48     24.48 o 
   1   3  15       35.60       78.47     35.42 o 
  -3   4  15      127.32      216.10     65.18 o 
  -2   4  15        0.06       28.34     58.02 o 
  -1   4  15        1.52        8.77     47.32 o 
   0   4  15       21.05       26.01     28.39 o 
   1   4  15        8.20       32.40     32.40 o 
  -2   5  15       47.40       40.89     63.40 o 
  -1   5  15       43.60       49.62     48.33 o 
   0   5  15       41.26       28.98     54.67 o 
  -2   0  16      110.97      161.15     67.28 o 
   0   0  16       17.95       22.96     39.51 o 
  -3   1  16      312.18      462.53     68.75 o 
  -2   1  16        3.65       43.64     51.23 o 
  -1   1  16       17.89       42.70     50.07 o 
   0   1  16        0.42       35.78     31.52 o 
   1   1  16       15.24       54.91     43.41 o 
  -3   2  16       13.36       67.84     57.23 o 
  -2   2  16      155.77      231.55     53.27 o 
  -1   2  16       31.52       84.46     43.06 o 
   0   2  16        4.49        9.16     25.93 o 
  -2   3  16       22.63       85.14     50.32 o 
  -1   3  16       36.65       61.32     42.16 o 
   0   3  16        0.33       55.89     31.78 o 
                                                 
